# Supplementary material for: Persistent activation of interlinked type 2 airway epithelial gene networks in sputum-derived cells from aeroallergen-sensitized symptomatic asthmatics
Source: Sci Rep. 2018 Jan 24;8:1511. doi: 10.1038/s41598-018-19837-6 (PMC5784090; doi:10.1038/s41598-018-19837-6)
Supplement: Supplementary file 2 — Supplementary Tables S1–11 [file 41598_2018_19837_MOESM2_ESM.xlsx]

## Sheet: Table S1
	Table S1. Asthma medication use in the last 12 months.
	Asthma medication use in the past 12 months	Nonatopic	Nonatopic	HDMS	HDMS	P
		controls	wheezers	nonwheezers	wheezers
	Number of participants	21	7	24	16
	Inhaled short-acting Beta-agonist	4.8 a	14.3 a	4.2 a	75.0 b	<0.001
	Inhaled corticosteroid	0	0	0	12.5	0.082
	Inhaled corticosteroid + long-acting Beta-agonist	0.0 a	0.0 a,b	4.2 a,b	31.3 b	0.004
	Oral corticosteroid	0	0	0	6.3	0.348
	Prevalence of medication use was compared between the four groups by Chi-square analysis. Where significant differences were observed (P<0.05) pairwise comparisons were performed; each letter denotes the sputum groups that do not differ significantly at the 0.05 level after adjusting for multiple testing. Participants were required to cease using medication for a period of 72 h prior to respirato…

## Sheet: Table S2
	Table S2. The cellular composition of the sputum.
		Nonatopic	Nonatopic	HDMS	HDMS	P
		controls	wheezers	nonwheezers	wheezers
	Sputum composition
	Total sputum cells: total million collected	3.2	4.5	2.88	2.66 b	0.977
		[1.68 - 5.63]	[0.72 - 8.88]	[1.49 - 10.76]	[1.59 - 6.04]
	Eosinophils:	0.00 a	0.00 a	0.00 a	0.02 b	0.006
	total million collected	[0.00 - 0.00]	[0.00 - 0.00]	[0.00 - 0.05]	[0.00 - 0.12]
	% of sputum cells	0.0 a	0.0 a	0.1 a	0.9	0.005
		[0.0 - 0.0]	[0.0 - 0.0]	[0.0 - 1.2]	[0.0 - 3.9]
	Neutrophils:	1.14	0.76	1.24	1.05	0.997
	total million collected	[0.60 - 2.47]	[0.22 - 4.65]	[0.33 - 6.01]	[0.41 - 4.04]
	% of sputum cells	45.9	52.4	45	49.8	0.901
		[28.1 - 58.6]	[26.3 - 63.1]	[15.8 - 67.0]	[21.6 - 69.8]
	Macrophages:	1.48	1.98	1.65	1.12	0.666
	total million collected	[0.56 - 3.01]	[0.28 - 3.50]	[0.68 - 3.09]	[0.76 - 1.90]
	% of sputum cells	45.3	39.4	49	38.1	0.613
		[31.4 - 62.4]	[31.3 - 62.8]	[20.9 - 70.8]	[21.3 - 55.0]
	Lymphocytes:	0.1	0.07	0.04	0.05	0.234
	total million collected	[0.03 - 0.18]	[0.01 - 0.54]	[0.02 - 0.14]	[0.01 - 0.06]
	% of sputum cells	3.4 a	1.6 a,b	1.2 b	1.0 b	0.011
		[1.8 - 5.1]	[0.6 - 3.6]	[0.5 - 2.3]	[0.3 - 2.6]
	Squamous cells: total million collected	0.08	0.2	0.15	0.1	0.88
		[0.06 - 0.57]	[0.02 - 1.38]	[0.07 - 0.49]	[0.06 - 0.37]
	% of sputum cells	3.7	3.8	6.4	3.9	0.776
		[2.1 - 7.3]	[1.9 - 8.3]	[3.3 - 11.8]	[1.4 - 18.0]
	Sputum cell viability (%)	81.4	78	80.6	78.6	0.916
		[74.1 - 85.7]	[69.4 - 88.9]	[70.5 - 86.6]	[73.2 - 83.5]
	Median [interquartile range] is displayed for all measures, P value is derived from analyses comparing the four groups Kruskal Wallis analysis. Where significant differences were observed between the four groups (P<0.05 in table), each letter denotes sputum groups that do not differ significantly at the 0.05 level after adjusting for multiple comparisons (e.g a vs a = not significantly different,…

## Sheet: Table S3
	Table S3. Differentially expressed genes in sputum from HDMS nonwheezers versus nonatopic controls.
	Gene Symbol	Entrez ID	Log2FC	Log2CPM	PValue	FDR
	AATK	9625	1.66105	5.10699	0.000185855	0.0428205
	ADGRG7	84873	-7.03813	-0.541284	1.05635e-05	0.0117602
	AGER	177	1.4537	3.96743	0.00024991	0.0464316
	ALPL	249	2.23081	7.44977	0.000112792	0.0340744
	AMICA1	120425	0.860974	8.48525	0.000224733	0.0464228
	APOBR	55911	0.85762	7.80889	3.12765e-05	0.0212303
	ATG16L2	89849	1.30986	7.16068	0.000103165	0.0340744
	C16orf54	283897	1.17219	4.63954	0.000106107	0.0340744
	CCL17	6361	1.94153	2.74645	9.34981e-05	0.0340744
	CDC42EP2	10435	1.72003	5.79648	0.000168036	0.0409954
	CFP	5199	1.46826	5.73871	0.000133404	0.0375649
	CHIT1	1118	-2.75976	4.99719	3.44202e-07	0.00134118
	CHRNE	1145	1.57281	3.00777	0.000244023	0.0464316
	CLC	1178	2.50391	2.55598	1.41348e-05	0.0137691
	CLCA1	1179	4.62221	3.43316	5.35133e-05	0.0265568
	CORIN	10699	1.61895	-0.84846	9.80185e-05	0.0340744
	CRABP2	1382	2.40441	1.94911	0.000265269	0.0464548
	CST1	1469	3.81251	3.01298	9.18597e-05	0.0340744
	CTSK	1513	-0.950926	2.7866	0.000195063	0.0428205
	CYB5D1	124637	1.61983	5.46582	0.00015889	0.0400218
	FAM209B	388799	1.95318	1.26909	0.000187683	0.0428205
	FBXO40	51725	1.92857	-0.434712	7.98214e-05	0.0340744
	FLJ45513	729220	1.10239	0.620525	0.000170968	0.0409954
	FOLR3	2352	1.55299	3.73045	2.13766e-05	0.017736
	GATA1	2623	2.70936	-0.91635	6.81695e-05	0.0312497
	GATA2	2624	2.83355	0.887872	0.00010539	0.0340744
	GCSAML	148823	2.91786	-0.363232	3.24618e-06	0.0100386
	GJC2	57165	2.3514	-0.0258056	0.000115784	0.0340744
	HDC	3067	3.23123	1.40718	5.81524e-06	0.0100386
	HSPA6	3310	1.79184	6.45889	0.000110199	0.0340744
	IFI27	3429	-1.28694	6.53998	9.94696e-05	0.0340744
	IGHG3	3502	-2.86384	4.14009	0.000232045	0.0464316
	IGHV1-3	28473	-3.20096	-1.18144	3.13292e-05	0.0212303
	IGHV1-8	28472	-3.54161	-0.596373	9.02943e-05	0.0340744
	IGLV3-19	28797	-3.1159	-0.180136	0.000243775	0.0464316
	IL13	3596	2.92329	-0.307182	6.56143e-06	0.0100386
	IL1B	3553	1.92891	11.3183	0.000253086	0.0464316
	IL5	3567	4.14863	-0.66217	1.20502e-07	0.00093907
	KCNK7	10089	1.93801	1.76487	8.81257e-05	0.0340744
	KLF2	10365	1.37137	7.96403	0.000226366	0.0464228
	LGALS12	85329	1.79659	1.15563	0.000115869	0.0340744
	LINC00671	388387	1.65385	-1.21335	0.000193303	0.0428205
	LOC100132287	100132287	2.04859	-1.11494	5.72847e-05	0.0270557
	LOC100133331	100133331	1.57674	2.76235	0.000268493	0.046497
	LOC145474	145474	2.96771	-0.79558	0.000168713	0.0409954
	LOC283588	283588	1.35851	0.30346	0.000212728	0.0454189
	LOC284454	284454	1.83382	7.1194	0.000159204	0.0400218
	LOC388780	388780	2.04959	2.10238	0.000258088	0.0464548
	LOC728392	728392	1.36795	3.9534	5.38125e-05	0.0265568
	LPAR2	9170	1.33461	5.83993	0.000132953	0.0375649
	LRFN1	57622	1.54052	3.16774	0.000246036	0.0464316
	LST1	7940	0.996187	7.42708	0.000103889	0.0340744
	MAP1LC3A	84557	1.66078	4.85656	0.000222641	0.0464228
	MARCH1	64757	1.72543	1.63072	0.00025123	0.0464316
	MEIS3	56917	3.06484	-1.03693	8.1035e-06	0.0100386
	MIR612	693197	2.70946	1.15221	8.37304e-06	0.0100386
	MNDA	4332	1.03051	8.63954	0.00025322	0.0464316
	MUC2	4583	3.46659	1.69026	0.000235668	0.0464316
	MYBL1	4603	-0.916629	1.86935	0.000140569	0.038437
	NFE2	4778	2.10322	4.59471	5.20312e-05	0.0265568
	NFIL3	4783	1.40089	7.41968	0.000264607	0.0464548
	NTRK1	4914	2.321	-0.754102	3.27363e-05	0.0212595
	P2RX1	5023	0.900949	5.07972	5.53496e-06	0.0100386
	PGLYRP1	8993	2.76314	2.32969	9.36922e-05	0.0340744
	PLA1A	51365	-1.54372	2.27232	1.1928e-05	0.012394
	PRB1	5542	4.76942	-0.842643	7.54099e-06	0.0100386
	PROK2	60675	2.61947	8.8011	5.13292e-05	0.0265568
	RAB24	53917	1.46512	6.70555	0.000261852	0.0464548
	RCN3	57333	1.00184	4.19829	0.000192475	0.0428205
	RMRP	6023	1.9952	-0.0231307	4.31591e-05	0.024914
	RN7SK	125050	2.52097	1.72033	2.7827e-07	0.00134118
	RNU2-2P	26855	1.53261	1.35607	0.000147102	0.0395298
	RNU4-2	26834	2.84298	-0.134854	5.12776e-06	0.0100386
	RPPH1	85495	2.57081	1.30676	5.04852e-08	0.000786862
	S100A12	6283	2.46477	5.40597	0.000134969	0.0375649
	SAP25	100316904	1.22197	3.75897	0.000110623	0.0340744
	SCARNA10	692148	2.74737	-0.794031	8.27086e-06	0.0100386
	SH2B2	10603	1.19242	5.23659	0.000152429	0.0400218
	SLC22A14	9389	2.54299	-0.122138	0.000107378	0.0340744
	SLC4A10	57282	-1.58193	-0.0899016	2.1621e-05	0.017736
	SLED1	643036	2.2511	2.08625	8.96566e-05	0.0340744
	SNORA73B	26768	1.71425	-0.479295	3.07842e-05	0.0212303
	SPATA2L	124044	1.10571	4.54651	0.000155563	0.0400218
	TCAP	8557	1.64158	-0.176034	0.000212587	0.0454189
	TEK	7010	2.49691	-1.20809	1.52466e-05	0.0139784
	THBS1	7057	1.7052	8.50201	2.79496e-05	0.0212303
	TMEM88	92162	1.87195	4.2895	3.48659e-05	0.0217368
	TMEM91	641649	1.06148	3.83444	5.45243e-05	0.0265568
	TSPAN2	10100	2.35842	2.29619	4.2903e-05	0.024914
	ZNF252P-AS1	286103	1.96655	-0.888302	0.000290165	0.0496979
	ZNF467	168544	1.97908	3.65964	0.000192471	0.0428205

## Sheet: Table S4
	Table S4. Differentially expressed genes in sputum from HDMS wheezers versus nonatopic controls.
	Gene Symbol	Entrez ID	Log2FC	Log2CPM	PValue	FDR
	AADAC	13	5.17254	-1.54772	4.82164e-08	3.18432e-06
	ABCA10	10349	1.48376	-1.43104	0.000352271	0.00839524
	ABCA13	154664	3.6919	2.80247	8.51511e-09	7.21286e-07
	ABCC6	368	1.7047	-0.399578	0.000732922	0.0159767
	ABHD12B	145447	1.26789	0.060305	0.000170433	0.00450231
	ACBD7	414149	2.64195	-1.36439	1.96631e-07	1.04241e-05
	ADAMTSL3	57188	4.92291	-1.44907	1.12043e-07	6.39672e-06
	ADCY2	108	3.38525	-1.33464	1.1936e-07	6.78957e-06
	ADCY6	112	1.10509	1.22601	0.00154923	0.0309171
	ADGB	79747	2.82885	-0.268223	0.000138518	0.00371589
	ADGRA3	166647	1.34997	-0.640743	0.000867914	0.0186537
	ADGRF5	221395	3.47375	-1.41043	8.86067e-09	7.34588e-07
	ADGRG1	9289	1.94175	2.82311	0.00015089	0.00402012
	ADGRV1	84059	2.2858	-0.571636	9.89751e-06	0.000345107
	ADH1C	126	4.19715	2.30533	2.14044e-06	8.80663e-05
	ADH7	131	4.43706	1.58974	1.00896e-07	5.91192e-06
	ADRA2A	150	5.60374	-0.179858	4.40945e-11	1.84955e-08
	ADRB1	153	1.94044	-1.41522	0.00113906	0.0236712
	ADSSL1	122622	0.772744	0.45574	0.0010607	0.0222273
	AGBL2	79841	2.93312	0.729616	4.77256e-09	4.50819e-07
	AGR2	10551	4.62811	4.67229	4.95383e-10	8.39243e-08
	AGR3	155465	4.90053	1.17872	5.34936e-12	4.90442e-09
	AK7	122481	5.11497	0.305635	3.40421e-10	6.31643e-08
	AK8	158067	1.47086	0.262189	0.00114381	0.0237382
	AKAP14	158798	4.79703	-0.60615	1.00474e-09	1.38583e-07
	AKAP6	9472	1.92727	-0.0624045	1.56876e-05	0.00051367
	AKR1C1	1645	1.15582	3.29769	0.00195868	0.0377355
	AKT1S1	84335	0.830804	4.9603	0.00132634	0.027058
	ALDH1L1	10840	2.09367	0.31046	0.00116581	0.0241306
	ALDH3A1	218	2.11824	4.06667	0.000908863	0.0193518
	ALOX15	246	6.53983	5.4073	2.88e-15	2.11015e-11
	ALS2CR12	130540	1.06851	-0.0403363	0.00164891	0.0325314
	ALYREF	10189	0.442493	4.74395	0.00226111	0.042511
	AMOT	154796	2.20911	0.921476	6.37981e-08	3.97743e-06
	ANK3	288	1.26543	1.4513	0.000163393	0.00432368
	ANKK1	255239	1.64719	-1.22336	2.12509e-05	0.000678723
	ANKRD45	339416	4.93856	-0.872166	1.12423e-09	1.53704e-07
	ANKRD65	441869	2.43988	0.212154	1.32674e-05	0.000445659
	ANKRD66	100287718	3.35684	-1.02946	4.73277e-08	3.15235e-06
	ANKUB1	389161	4.09484	-0.309375	3.31672e-09	3.44629e-07
	ANO1	55107	2.36304	0.240118	0.000795039	0.0172583
	ANO7	50636	1.07378	-0.893701	0.00146222	0.0294447
	AP1M2	10053	2.33716	0.987208	6.00879e-05	0.00173753
	APOBEC4	403314	4.89182	-0.367243	1.88343e-09	2.30318e-07
	APOD	347	3.53801	-0.924816	6.74782e-06	0.000244585
	AQP3	360	0.887264	6.02543	0.00124325	0.0255974
	ARFGEF3	57221	3.30082	1.74192	8.62445e-09	7.2287e-07
	ARFIP2	23647	0.359822	4.19288	0.00255209	0.046962
	ARHGAP39	80728	1.56766	0.739448	4.59785e-06	0.000173937
	ARHGAP40	343578	2.43107	0.182965	0.00133263	0.0271418
	ARHGAP42	143872	1.9757	-0.96978	0.000277415	0.00685228
	ARMC3	219681	4.621	0.82775	9.47666e-10	1.35508e-07
	ARMC4	55130	5.1816	0.010779	2.43539e-09	2.76934e-07
	ATF5	22809	0.838813	5.96384	0.00142501	0.0288071
	ATG101	60673	0.507136	4.62616	0.000289856	0.00713696
	ATP13A5	344905	3.66328	-0.902894	8.76307e-05	0.00240884
	ATP2C2	9914	2.42755	2.04503	2.29817e-05	0.000728444
	ATP5I	521	0.468971	4.96942	0.00168487	0.0330319
	ATP7B	540	2.17179	0.697458	4.87357e-06	0.000183477
	AUTS2	26053	1.05927	2.05885	0.00266435	0.048683
	B3GNT6	192134	2.36855	-0.525085	0.000729036	0.0159589
	B4GALNT3	283358	2.47054	0.612266	7.68597e-06	0.000274756
	B9D1	27077	1.84421	0.113573	2.53299e-07	1.2944e-05
	BAIAP3	8938	1.85438	2.00738	0.000545975	0.0124957
	BATF3	55509	1.05071	2.62011	7.28083e-05	0.00208601
	BCAS1	8537	1.93046	2.50139	0.000845091	0.0182432
	BDKRB2	624	1.96584	-0.0320155	0.000993927	0.020991
	BEND7	222389	2.05114	-1.1769	0.000924978	0.0196413
	BEST4	266675	2.30336	0.0457758	3.03667e-06	0.000120126
	BMP3	651	3.23934	-0.749092	2.96765e-05	0.000917735
	BMPR1B	658	2.93305	-0.966587	2.63689e-05	0.000820331
	BPIFB1	92747	6.27042	7.33747	3.4217e-16	5.33306e-12
	BSPRY	54836	2.2555	0.0396928	7.38459e-05	0.00210799
	C10orf107	219621	4.65663	-0.296956	1.29344e-09	1.69408e-07
	C11orf16	56673	3.90498	-0.0552554	2.83533e-09	3.08606e-07
	C11orf52	91894	3.27508	-0.909045	1.61718e-07	8.87514e-06
	C11orf70	85016	5.39746	-0.0598801	2.452e-09	2.76934e-07
	C11orf88	399949	3.85644	0.362274	1.26534e-09	1.67913e-07
	C11orf97	643037	4.08643	-1.3762	1.395e-06	6.05642e-05
	C14orf37	145407	1.14069	-1.231	0.0021161	0.0402984
	C15orf26	161502	3.54156	-0.748514	3.53348e-09	3.57616e-07
	C16orf71	146562	3.29017	-0.442677	4.50935e-11	1.84955e-08
	C16orf89	146556	3.53795	-1.00357	2.21775e-07	1.14457e-05
	C16orf93	90835	1.04701	-0.471006	0.00250378	0.0461275
	C1orf110	339512	4.34455	0.109071	5.64762e-08	3.62238e-06
	C1orf141	400757	4.79316	-1.44916	6.3583e-08	3.97743e-06
	C1orf158	93190	4.0392	-1.04087	1.81485e-07	9.72038e-06
	C1orf168	199920	3.36761	-0.947845	7.02056e-08	4.35946e-06
	C1orf189	388701	1.98306	-0.892893	0.000464014	0.0107461
	C1orf194	127003	4.00076	0.519384	2.1344e-10	4.68546e-08
	C1orf210	149466	2.42396	-1.42674	0.000573402	0.0130016
	C1orf228	339541	0.854861	2.70676	0.000288783	0.0071218
	C1orf87	127795	5.28619	-0.0675067	5.0291e-11	1.91492e-08
	C20orf85	128602	4.33474	1.88592	8.59543e-12	5.82471e-09
	C21orf58	54058	1.7114	0.645858	9.14521e-06	0.000321755
	C22orf15	150248	3.3835	-0.711986	3.9834e-08	2.74714e-06
	C2orf40	84417	4.22291	-0.259292	5.50128e-08	3.5578e-06
	C2orf81	388963	0.942031	0.998485	0.000698477	0.0153586
	C3orf52	79669	1.69462	-0.231181	0.00185813	0.0359762
	C3orf67	200844	1.3932	-1.08505	0.00106847	0.0223533
	C4orf47	441054	3.25452	-1.11165	4.54388e-08	3.03952e-06
	C5orf49	134121	4.28921	0.242238	9.78946e-10	1.37458e-07
	C6orf118	168090	5.26208	-0.286091	4.11579e-09	4.01721e-07
	C6orf165	154313	4.54349	0.191292	4.01184e-11	1.7369e-08
	C7orf57	136288	2.34282	0.200874	5.77771e-10	9.19326e-08
	C8orf4	56892	3.23543	1.2194	0.000113749	0.0030875
	C9orf116	138162	2.88352	0.391549	3.46882e-09	3.53366e-07
	C9orf117	286207	2.56975	1.43025	1.05398e-08	8.60069e-07
	C9orf135	138255	5.04625	-0.214453	2.18164e-12	2.61562e-09
	C9orf152	401546	3.20268	0.0612029	1.76328e-06	7.55013e-05
	C9orf171	389799	3.96851	-0.652879	6.47639e-09	5.73529e-07
	C9orf24	84688	3.30595	1.14302	1.22061e-09	1.6543e-07
	C9orf9	11092	1.23521	0.575677	1.52044e-05	0.000498897
	CACFD1	11094	0.532401	2.26608	0.00238027	0.0442708
	CACNA1D	776	1.37081	-0.310878	0.000466228	0.0107813
	CACNG6	59285	4.96137	-0.631439	7.67211e-08	4.70778e-06
	CALCRL	10203	1.07988	2.27537	0.0017566	0.0343517
	CAMK1	8536	0.876991	2.84323	0.000902192	0.0192361
	CAP2	10486	4.4448	-0.815706	1.00379e-08	8.23426e-07
	CAPN13	92291	3.15799	0.445516	7.7658e-05	0.0021848
	CAPN8	388743	3.47971	-0.377171	5.93515e-09	5.31639e-07
	CAPN9	10753	4.40062	-0.441403	4.06787e-07	1.94484e-05
	CAPS	828	2.45677	4.11278	3.60681e-10	6.61362e-08
	CAPS2	84698	1.71374	-0.378932	1.66702e-05	0.000542426
	CAPSL	133690	4.94686	0.619918	5.98444e-11	2.05295e-08
	CASC1	55259	3.98678	0.181267	1.69374e-09	2.16383e-07
	CASC2	255082	2.34061	-0.906338	2.01991e-07	1.06359e-05
	CATSPERD	257062	3.31277	-1.41907	1.25654e-08	9.94134e-07
	CC2D2A	57545	0.808168	3.01303	0.000592757	0.0133315
	CCDC103	388389	1.08871	0.0979798	0.000831015	0.0179642
	CCDC108	255101	4.33765	0.744042	2.61732e-09	2.91382e-07
	CCDC113	29070	2.64571	1.452	1.34426e-09	1.74597e-07
	CCDC114	93233	3.64452	1.16591	1.00445e-09	1.38583e-07
	CCDC13	152206	0.777647	1.07386	0.000698656	0.0153586
	CCDC146	57639	1.21539	2.93011	5.43547e-05	0.00158944
	CCDC151	115948	1.86501	0.216571	2.57144e-06	0.00010383
	CCDC153	283152	0.799664	1.19141	0.00146554	0.0294735
	CCDC157	550631	1.06838	1.00104	0.000573919	0.0130016
	CCDC17	149483	2.099	3.16367	1.29645e-08	1.02053e-06
	CCDC170	80129	1.43212	2.66412	3.59716e-07	1.75538e-05
	CCDC173	129881	3.93245	-0.859574	1.97333e-09	2.35223e-07
	CCDC176	80127	1.94664	1.43542	2.39569e-08	1.75302e-06
	CCDC181	57821	2.5151	-0.69866	5.27066e-09	4.8898e-07
	CCDC30	728621	0.907382	0.241017	0.00246963	0.0456187
	CCDC33	80125	4.20859	-0.468566	3.74394e-07	1.81221e-05
	CCDC34	91057	0.791306	0.340032	0.00262161	0.048071
	CCDC37	348807	3.55508	0.568382	1.18473e-08	9.46932e-07
	CCDC39	339829	1.12904	1.33479	7.89782e-05	0.00221794
	CCDC40	55036	1.34069	1.64979	7.68715e-05	0.00216658
	CCDC42B	387885	3.04344	0.143476	6.1154e-10	9.43709e-08
	CCDC60	160777	4.06351	-0.684571	3.65589e-07	1.7751e-05
	CCDC65	85478	2.44419	0.771096	1.10551e-07	6.33476e-06
	CCDC74A	90557	2.99188	-0.474473	3.2541e-07	1.62039e-05
	CCDC74B	91409	3.47442	-1.3737	5.79895e-09	5.22442e-07
	CCDC78	124093	2.06297	2.11131	5.05907e-07	2.34674e-05
	CCDC80	151887	2.43929	0.108751	0.000290805	0.00714904
	CCDC81	60494	2.4339	0.225108	1.73152e-07	9.43618e-06
	CCDC89	220388	4.40617	-1.11768	5.59254e-09	5.10876e-07
	CCDC96	257236	0.881181	1.40221	0.000131443	0.00353219
	CCL17	6361	3.52445	2.74645	3.42782e-09	3.53366e-07
	CCL22	6367	1.10448	5.63922	0.00113769	0.0236712
	CCL26	10344	4.50358	-0.571678	5.60502e-09	5.10876e-07
	CCNA1	8900	1.49826	0.553456	0.000175216	0.00459749
	CCNO	10309	3.50501	-0.516313	3.08879e-08	2.21899e-06
	CD164L2	388611	3.83297	-0.389274	1.75969e-07	9.49017e-06
	CD1B	910	2.12343	1.68466	3.08031e-05	0.000950687
	CD1C	911	1.24446	4.19473	0.00113202	0.0235879
	CD1E	913	1.65987	3.10751	8.39416e-05	0.00232796
	CD207	50489	1.5903	2.87301	0.000389229	0.00913634
	CD24	100133941	2.65529	4.83242	1.51114e-05	0.000496892
	CDC20B	166979	5.31571	-0.150871	2.87103e-09	3.08606e-07
	CDC42EP4	23580	0.576144	4.05918	0.000580677	0.0131166
	CDC42EP5	148170	2.26541	1.37094	0.000796636	0.0172689
	CDH1	999	2.47077	3.09516	1.10944e-05	0.00038256
	CDH26	60437	3.62071	2.55003	1.01701e-11	6.6046e-09
	CDHR3	222256	4.68944	2.4744	6.44844e-11	2.13841e-08
	CDHR4	389118	4.35225	1.02589	1.79282e-09	2.25346e-07
	CDKL2	8999	1.65878	-1.44165	0.000109585	0.00299122
	CDON	50937	1.80502	-1.19346	0.000148245	0.00396321
	CEBPE	1053	1.71483	0.661645	2.86783e-07	1.44654e-05
	CEL	1056	1.25104	-1.45725	0.00166278	0.0327223
	CEP126	57562	1.72318	0.870276	2.27555e-06	9.33336e-05
	CETN2	1069	0.574897	4.64628	0.00059972	0.0134493
	CFAP126	257177	1.50743	1.28318	7.97986e-07	3.58427e-05
	CFAP221	200373	4.80258	0.162892	2.74224e-10	5.41019e-08
	CFAP43	80217	4.40944	1.90812	2.0855e-11	1.08349e-08
	CFAP44	55779	1.22416	2.42167	5.22054e-05	0.00153234
	CFAP45	25790	2.60286	2.24416	9.42386e-06	0.000330068
	CFAP46	54777	3.69114	-0.511843	5.45557e-07	2.50828e-05
	CFAP52	146845	4.38168	0.536481	3.26764e-09	3.41808e-07
	CFAP53	220136	3.03915	0.130379	7.66892e-12	5.6918e-09
	CFAP57	149465	4.70263	-1.01566	3.65739e-08	2.55624e-06
	CFAP61	26074	2.24689	-0.416519	3.14316e-07	1.5803e-05
	CFAP69	79846	2.84281	0.0639086	2.74212e-09	3.00977e-07
	CFAP70	118491	2.16081	0.890804	1.07616e-07	6.25465e-06
	CFAP74	85452	4.63981	-1.28926	6.24067e-08	3.92206e-06
	CFAP99	402160	3.5147	-1.18414	8.73899e-08	5.17893e-06
	CFI	3426	1.80371	-0.301922	0.000687606	0.0151585
	CFTR	1080	3.35969	-0.558868	3.12883e-06	0.000123458
	CGN	57530	2.34272	2.14491	7.31033e-05	0.00209062
	CHIT1	1118	-2.7947	4.99719	1.74118e-05	0.000564199
	CHL1	10752	2.35536	0.37797	0.000868896	0.0186537
	CHN2	1124	0.562399	3.31597	0.00120508	0.0248773
	CHP2	63928	3.10396	-1.30118	2.56764e-05	0.000800385
	CHST6	4166	5.35988	1.49209	1.5403e-12	2.20072e-09
	CHST9	83539	4.00973	0.869742	5.71548e-08	3.65088e-06
	CIB1	10519	0.54239	6.98598	0.000350434	0.00837708
	CITED4	163732	1.20302	0.110705	0.00198273	0.0380109
	CLC	1178	4.2103	2.55598	1.10529e-10	3.0223e-08
	CLCA1	1179	10.9538	3.43316	1.20352e-12	2.20072e-09
	CLCA2	9635	3.42372	0.747971	2.0651e-06	8.58312e-05
	CLDN10	9071	3.11798	-0.582344	0.000122031	0.00328492
	CLDN3	1365	3.43304	0.968245	6.02004e-08	3.79872e-06
	CLEC4F	165530	1.88654	0.870987	3.22343e-05	0.000985107
	CLEC4G	339390	2.19173	-0.933043	5.55245e-05	0.00161456
	CLIC6	54102	3.99763	2.127	2.65961e-10	5.31445e-08
	CLU	1191	3.06301	3.1546	4.22582e-08	2.87614e-06
	CMTM4	146223	2.11167	1.86909	1.84117e-08	1.3863e-06
	CMYA5	202333	3.13373	0.567092	5.90029e-11	2.05295e-08
	CNGA4	1262	2.95207	-0.837567	4.45503e-08	2.99294e-06
	COBL	23242	2.8463	0.115878	3.72998e-06	0.000144257
	COL21A1	81578	3.76045	-0.97744	3.54905e-06	0.000138289
	COL28A1	340267	3.21116	-1.1606	2.90432e-06	0.000116069
	COL4A5	1287	2.99611	-0.969974	0.000216685	0.00556385
	COLCA1	399948	4.61792	0.430824	1.06419e-10	2.96188e-08
	COLCA2	120376	4.32396	-1.57003	1.88463e-06	7.96041e-05
	CP	1356	2.51344	2.08888	3.36852e-05	0.00102343
	CPA3	1359	4.02658	1.91325	3.46699e-09	3.53366e-07
	CREB3L1	90993	4.2663	1.14103	1.63021e-08	1.25165e-06
	CRISPLD1	83690	2.83721	-1.44548	1.73766e-08	1.32113e-06
	CRNDE	643911	1.92618	0.230971	1.20727e-08	9.60029e-07
	CROCC	9696	0.634608	2.90534	0.00148125	0.0296744
	CSRP2	1466	2.17546	-0.993153	0.000151423	0.00402744
	CST1	1469	7.62645	3.01298	2.24477e-10	4.81978e-08
	CST2	1470	3.32776	-0.187028	0.000433232	0.0100782
	CST4	1472	5.90725	-0.72061	3.8903e-07	1.87722e-05
	CTGF	1490	1.86132	3.5035	0.00178869	0.0348917
	CTNNAL1	8727	1.11006	2.17456	0.00018496	0.00482878
	CTSK	1513	-0.942393	2.7866	0.00124931	0.0256884
	CTTN	2017	1.54124	2.74528	0.000857187	0.0184787
	CTXN1	404217	3.39636	-0.457186	7.35895e-09	6.37203e-07
	CX3CL1	6376	2.20729	-0.344887	0.00024276	0.00618246
	CXCL17	284340	2.33407	3.70186	0.000412234	0.00961838
	CYB561	1534	0.592068	3.67402	0.000411162	0.00960775
	CYP2A13	1553	2.89478	-1.41681	0.00100362	0.0211384
	CYP2A6	1548	2.26334	-0.740827	0.000545752	0.0124957
	CYP2B7P	1556	2.4899	1.61846	1.97708e-05	0.000635357
	CYP2C18	1562	2.3816	-1.09051	0.00182372	0.0354341
	CYP2F1	1572	2.62975	0.881419	0.000158095	0.00419059
	CYP2J2	1573	3.14272	-0.805297	1.09202e-05	0.000378228
	CYP4B1	1580	4.2337	2.61711	8.57403e-08	5.12011e-06
	DACH1	1602	1.93024	-0.410329	0.000264305	0.0065806
	DAW1	164781	4.47948	-0.145107	7.51071e-10	1.13652e-07
	DCBLD2	131566	0.634695	2.27494	0.00136206	0.027678
	DCDC2B	149069	1.04305	0.935669	0.000320705	0.00773763
	DCDC5	100506627	3.33058	-1.36558	7.45882e-09	6.40049e-07
	DDR1	780	1.93773	3.62324	2.92159e-06	0.00011646
	DEGS2	123099	2.36481	-0.631339	7.06828e-06	0.000255014
	DENND6B	414918	0.951666	1.62971	8.39141e-05	0.00232796
	DLEC1	9940	1.72626	2.78038	6.33919e-06	0.000230847
	DLG3	1741	1.46356	1.49058	0.00179097	0.0348926
	DMTN	2039	1.67057	-0.0689036	1.98355e-05	0.000636124
	DNAAF1	123872	3.4137	2.29543	2.3452e-08	1.73234e-06
	DNAAF3	352909	3.78444	0.38279	4.21673e-10	7.46166e-08
	DNAH10	196385	3.551	1.39591	1.66278e-10	3.96178e-08
	DNAH11	8701	3.80514	0.956015	8.72426e-10	1.25904e-07
	DNAH12	201625	4.00064	1.83912	4.16405e-09	4.03111e-07
	DNAH2	146754	3.34834	1.2403	2.39155e-09	2.74078e-07
	DNAH3	55567	3.77178	1.8675	2.6598e-09	2.94011e-07
	DNAH5	1767	4.45831	2.22698	1.26668e-11	7.28933e-09
	DNAH6	1768	3.7148	0.899461	5.63071e-10	9.19326e-08
	DNAH7	56171	3.00798	0.803241	3.90001e-10	7.06809e-08
	DNAH9	1770	4.64205	1.75783	5.18113e-10	8.68313e-08
	DNAI1	27019	4.34479	0.962936	4.84914e-09	4.55294e-07
	DNAI2	64446	3.68313	0.60499	1.12159e-08	9.10476e-07
	DNAJB13	374407	1.43495	0.273969	0.000122005	0.00328492
	DNAJC12	56521	1.35238	-1.30346	0.00209294	0.0399762
	DNALI1	7802	2.6069	1.68768	6.93903e-11	2.20718e-08
	DNASE1L3	1776	2.62969	2.5685	1.04163e-07	6.08046e-06
	DNER	92737	4.24116	-0.955113	8.02541e-09	6.8352e-07
	DOC2A	8448	1.53581	-0.963939	3.43571e-05	0.00104181
	DPCD	25911	0.868354	1.66017	0.000121272	0.0032758
	DPY19L2P2	349152	2.2693	-1.15009	8.36195e-05	0.00232731
	DQX1	165545	1.43415	-1.37687	0.000876213	0.018785
	DRC1	92749	4.48861	1.05393	7.9412e-11	2.42689e-08
	DSG2	1829	1.46649	1.49881	0.000363251	0.00860429
	DTHD1	401124	4.10164	1.04574	1.67735e-10	3.96178e-08
	DUOX1	53905	2.09342	2.69918	0.000188444	0.00491151
	DYDC2	84332	5.23342	-0.198771	5.28305e-11	1.91492e-08
	DYNLRB2	83657	3.77616	-0.387629	7.99736e-10	1.16492e-07
	DYNLT1	6993	0.607758	5.9838	0.00145463	0.0293581
	DZIP1	22873	3.25174	-1.20135	1.19724e-06	5.25639e-05
	ECT2L	345930	3.13742	0.783621	8.29146e-12	5.82471e-09
	EFCAB1	79645	3.84277	1.06329	2.06414e-10	4.59596e-08
	EFCAB10	100130771	2.98375	-1.47589	7.98447e-08	4.85017e-06
	EFCAB12	90288	1.68775	0.393482	0.000180073	0.00471701
	EFCAB2	84288	0.623628	2.30361	0.00155459	0.0309448
	EFCAB6	64800	2.06636	-0.226209	8.46563e-07	3.79153e-05
	EFEMP1	2202	3.6769	-0.0445613	2.45887e-06	9.95429e-05
	EFHB	151651	3.87922	0.187135	1.88496e-10	4.31002e-08
	EFHC1	114327	1.35868	3.32792	2.99707e-06	0.000118861
	EFHC2	80258	3.04468	0.764689	1.7517e-07	9.47987e-06
	EML1	2009	2.2885	-0.257684	3.15462e-05	0.000967872
	ENAH	55740	3.16763	1.11261	3.98968e-09	3.96071e-07
	ENHO	375704	1.96614	-1.2249	8.69942e-05	0.00239557
	ENKUR	219670	4.71858	0.722558	5.78044e-10	9.19326e-08
	ENO4	387712	0.848641	0.049396	0.00211757	0.0402984
	ENPP1	5167	2.24274	-0.50685	6.38965e-06	0.000232142
	ENTPD3	956	2.09477	-0.844324	0.000590167	0.0132924
	EPB41L4B	54566	4.24529	0.92841	1.73566e-10	4.03762e-08
	EPCAM	4072	3.96764	1.13868	1.85924e-12	2.41485e-09
	EPHX2	2053	1.61583	-0.76068	0.000582609	0.0131412
	EPPIN	57119	3.57312	-1.43253	7.05844e-06	0.000255014
	ERBB2	2064	1.69504	2.33867	1.11508e-05	0.000383655
	ERBB4	2066	5.16083	-0.717194	5.31857e-07	2.45252e-05
	ERICH3	127254	4.71173	1.72467	2.32412e-09	2.68324e-07
	ERICH5	203111	3.3235	-0.883675	1.49616e-08	1.16016e-06
	ERN2	10595	3.20797	1.34204	7.50657e-06	0.000269579
	ESP33	100188917	3.05767	-0.220285	1.67206e-05	0.000542932
	ESPN	83715	1.05964	-0.211836	0.00213212	0.0405259
	ESRRG	2104	2.90727	-1.36134	2.51733e-05	0.000786276
	EYA1	2138	3.83921	-0.6212	1.42026e-07	7.93413e-06
	EYA4	2070	3.06313	-0.265485	1.28503e-05	0.000433836
	F13A1	2162	1.7329	4.29137	0.000196394	0.00510167
	FA2H	79152	2.67369	0.20636	0.000189561	0.00493238
	FAAH2	158584	1.62963	-0.59898	0.00166193	0.0327223
	FABP6	2172	2.85715	-0.601276	9.74522e-06	0.000340558
	FAIM3	9214	-0.719346	4.43535	0.00160201	0.0317671
	FAM149A	25854	1.89043	0.00312493	5.70202e-06	0.000211599
	FAM161A	84140	1.13115	-0.282519	0.00026287	0.00657106
	FAM166B	730112	3.50458	0.200457	1.13003e-08	9.12576e-07
	FAM171A1	221061	1.8566	-0.968318	0.000252784	0.00638555
	FAM174B	400451	1.77928	0.397825	1.5088e-05	0.000496892
	FAM179A	165186	2.27961	1.58074	3.42643e-07	1.69538e-05
	FAM183A	440585	3.30301	0.410799	6.19991e-09	5.52182e-07
	FAM184A	79632	1.45556	-0.667532	0.000257486	0.00649381
	FAM188B	84182	1.46079	0.161862	3.13792e-06	0.000123504
	FAM216B	144809	4.45499	2.01312	4.6867e-11	1.873e-08
	FAM227A	646851	3.04639	0.0373787	2.01852e-09	2.38338e-07
	FAM229B	619208	1.76126	0.690559	1.08641e-07	6.2714e-06
	FAM47E	100129583	1.24396	0.250584	0.000890426	0.0190112
	FAM81A	145773	1.55941	-0.90996	0.000779224	0.0169623
	FAM81B	153643	4.14099	0.323004	9.50029e-11	2.74207e-08
	FAM83E	54854	2.78504	0.46277	1.92255e-05	0.000619109
	FAM83F	113828	2.07914	-1.07989	0.00157658	0.0313427
	FAM83H-AS1	100128338	2.85746	-0.745144	7.51214e-08	4.62783e-06
	FAM92B	339145	4.82219	0.924344	5.04195e-11	1.91492e-08
	FAM95C	100289137	3.01394	-1.36407	2.10881e-07	1.09926e-05
	FANK1	92565	2.72793	0.917579	3.10066e-10	5.9165e-08
	FBXO15	201456	2.29605	-0.167023	1.09064e-06	4.80191e-05
	FBXO36	130888	1.31487	0.415652	5.49527e-05	0.00160092
	FCGBP	8857	2.55655	4.83826	4.50117e-05	0.0013414
	FER1L4	80307	1.49323	0.316743	0.000861539	0.0185469
	FER1L6	654463	2.43918	1.75093	7.44334e-05	0.0021205
	FETUB	26998	6.59966	-1.41739	1.91875e-08	1.42408e-06
	FGF14	2259	5.06868	-1.39321	7.47395e-09	6.40049e-07
	FGFR2	2263	2.07673	0.122205	0.00036554	0.00863229
	FILIP1	27145	4.05547	-1.39865	9.15447e-09	7.54929e-07
	FMOD	2331	1.90734	-1.00578	1.80536e-05	0.000583782
	FOXA1	3169	2.5432	2.18689	6.38432e-05	0.0018393
	FOXA3	3171	5.75493	-1.06352	1.44351e-08	1.12493e-06
	FOXJ1	2302	4.5965	2.11313	1.18084e-11	7.28933e-09
	FRMPD2	143162	4.40247	-0.934944	4.97797e-07	2.31602e-05
	FSIP1	161835	1.12523	-0.474792	0.00147427	0.0295726
	FXYD3	5349	3.38884	2.81887	4.40688e-07	2.0751e-05
	FZD3	7976	1.63728	-1.27094	0.00033564	0.00807297
	FZD6	8323	2.13071	0.88489	1.43129e-06	6.19668e-05
	GALNT18	374378	3.74269	-1.1946	6.15779e-06	0.000225824
	GAS2L2	246176	4.00899	0.258299	4.8165e-08	3.18432e-06
	GATA1	2623	4.10613	-0.91635	4.26647e-08	2.89119e-06
	GATA2	2624	3.16679	0.887872	5.8532e-05	0.00169884
	GCSAML	148823	2.57203	-0.363232	0.000109828	0.00299262
	GEMIN8P4	492303	0.887371	-0.556377	0.00179981	0.0350211
	GIPR	2696	2.12084	0.344961	2.38938e-06	9.69816e-05
	GLB1L2	89944	2.9464	-0.327567	1.90807e-10	4.31002e-08
	GMNC	647309	2.48215	-1.37355	1.09531e-05	0.000378524
	GNAI1	2770	1.51858	1.18232	0.000563964	0.012832
	GOLM1	51280	0.985714	4.69804	0.000380127	0.00896317
	GPRC5C	55890	1.4319	0.50767	0.00192772	0.0372311
	GPX2	2877	2.71696	0.624263	0.000103568	0.00283692
	GPX8	493869	1.49142	-0.865035	0.000639519	0.0142394
	GRAMD2	196996	2.94256	-1.50703	3.98229e-05	0.00120054
	GRHL2	79977	3.52669	0.153785	4.19364e-07	1.98669e-05
	GRIN3B	116444	1.16481	-0.0419221	0.00164059	0.0324496
	GSTA1	2938	3.47417	1.44222	1.09137e-07	6.27677e-06
	GSTA2	2939	3.79935	0.366697	1.63208e-07	8.92548e-06
	HDC	3067	4.09992	1.40718	1.77537e-07	9.54167e-06
	HERC5	51191	0.940541	5.71847	0.00227244	0.0426727
	HHLA2	11148	2.82886	-0.889826	5.03091e-06	0.00018849
	HID1	283987	2.89219	0.352612	3.75021e-06	0.00014468
	HMGB3	3149	0.578024	2.60965	0.00095698	0.0202381
	HMGCS2	3158	4.05003	-1.00959	4.1248e-06	0.000157186
	HOOK1	51361	1.99792	1.29045	4.99853e-05	0.00147137
	HRASLS2	54979	3.3692	-0.98353	2.68157e-07	1.36585e-05
	HRASLS5	117245	2.29784	-0.389209	2.7299e-07	1.38593e-05
	HRH4	59340	1.7566	0.251579	0.000144799	0.00387774
	HS6ST2	90161	2.43483	-1.45802	0.000270611	0.00670549
	HSD17B13	345275	3.98975	0.617655	4.48214e-12	4.36616e-09
	HSPA4L	22824	2.04298	-0.585759	4.75005e-06	0.00017926
	HYAL1	3373	1.42455	-1.17263	0.000636521	0.0141929
	HYAL3	8372	0.64121	0.194796	0.0025903	0.0475529
	HYDIN	54768	3.89509	1.45214	1.27126e-09	1.67913e-07
	IFI35	3430	0.71675	5.74218	0.00125938	0.0258272
	IFT22	64792	0.816182	2.11487	0.00102772	0.0215877
	IFT81	28981	1.09673	1.29424	4.36418e-05	0.00130808
	IGFBP5	3488	4.71785	0.776781	3.48482e-11	1.55184e-08
	IGFBP7	3490	1.54613	2.03145	2.31011e-06	9.42551e-05
	IGHD	3495	-2.92338	2.31099	0.00197828	0.0379722
	IGLON5	402665	1.65951	1.76068	0.000501316	0.0115414
	IGSF3	3321	1.23194	-0.161338	0.000731168	0.0159608
	IL13	3596	3.02514	-0.307182	2.17778e-05	0.000692712
	IL1RL1	9173	3.28371	1.77819	4.58702e-06	0.000173937
	IL20RA	53832	3.50698	-0.98573	7.54553e-06	0.000270356
	IL33	90865	2.59791	-0.594704	0.000932623	0.0197498
	IL5	3567	5.29559	-0.66217	7.71279e-10	1.15588e-07
	IL5RA	3568	3.78085	-1.18566	9.93412e-08	5.86489e-06
	ILDR1	286676	1.20911	-0.205483	0.000808437	0.0175004
	INHBB	3625	1.90043	-0.504708	0.000263047	0.00657106
	IQCA1	79781	1.76356	0.173108	1.16663e-05	0.000398751
	IQCD	115811	2.42504	-0.0508766	1.30586e-05	0.000439593
	IQCH	64799	2.64217	-0.96483	2.78705e-08	2.02986e-06
	IQUB	154865	4.27915	-0.856786	2.85724e-09	3.08606e-07
	IRX3	79191	3.51086	-0.365184	3.60401e-07	1.75538e-05
	IRX5	10265	2.94668	-1.35533	1.35821e-05	0.00045233
	ISG15	9636	1.68756	7.02586	0.000236455	0.00604163
	KCNH3	23416	1.94098	0.36262	0.000381945	0.00897888
	KCNJ16	3773	5.67596	-0.219574	2.93424e-11	1.41047e-08
	KCNRG	283518	1.94724	-0.542074	4.08844e-07	1.9487e-05
	KCTD1	284252	1.25994	0.467885	5.47824e-05	0.00159895
	KCTD14	65987	1.75477	-1.30541	0.000476242	0.0109966
	KIAA0895	23366	2.45642	-0.434251	7.85103e-07	3.53659e-05
	KIAA1211L	343990	1.12973	1.90461	3.27446e-05	0.000998743
	KIAA1217	56243	1.79531	1.61333	0.00167131	0.0328488
	KIAA1456	57604	1.08696	-0.197462	0.00154263	0.030825
	KIAA1549	57670	3.90024	-0.612297	3.26029e-09	3.41808e-07
	KIAA1671	85379	1.92892	1.68709	7.76949e-06	0.000277106
	KIF19	124602	3.80804	0.0521643	6.66098e-09	5.83248e-07
	KIF21A	55605	2.18874	1.76665	3.449e-07	1.70114e-05
	KIF9	64147	0.878766	1.18742	3.31917e-05	0.0010104
	KIT	3815	1.41814	1.02212	0.00102483	0.021556
	KLF3-AS1	79667	1.10637	-1.49414	0.00248508	0.0458372
	KLHDC7A	127707	5.02876	-0.612588	5.69622e-10	9.19326e-08
	KLHDC9	126823	1.43732	-0.675729	4.14401e-05	0.00124688
	KLHL13	90293	3.03092	-1.42398	2.34209e-06	9.53101e-05
	KNDC1	85442	3.00951	0.0349324	1.4524e-07	8.08469e-06
	KRT8	3856	2.29696	3.53816	8.30981e-05	0.00231694
	LAMC2	3918	1.54733	2.46644	0.00228634	0.042882
	LARP6	55323	1.53294	-0.76695	0.00011066	0.00301002
	LAYN	143903	1.49503	-0.259357	0.000296197	0.00723593
	LCA5	167691	1.81138	0.496674	1.22781e-05	0.000417832
	LCA5L	150082	1.67249	-0.668252	3.10869e-05	0.000957551
	LDLRAD1	388633	4.83233	-0.35331	2.95647e-09	3.15613e-07
	LEKR1	389170	1.36625	-0.880166	7.49522e-05	0.00212788
	LGALS12	85329	3.36003	1.15563	9.7137e-11	2.75269e-08
	LIFR	3977	2.70374	-0.273136	0.000174917	0.00459749
	LIMCH1	22998	1.21552	0.48834	0.00219387	0.0414566
	LINC00996	285972	1.2325	1.23172	0.000348553	0.00834494
	LINC01207	100505989	3.63335	-0.64034	3.16067e-07	1.58399e-05
	LOC100288798	100288798	1.07192	-0.957695	0.00176738	0.0345192
	LOC100507053	100507053	2.16556	-1.41283	1.33826e-05	0.000448562
	LOC100507599	100507599	1.21793	-1.10264	0.000645043	0.0143418
	LOC113230	113230	1.1819	-0.76286	0.00235381	0.0438833
	LOC145474	145474	2.67731	-0.79558	0.00169519	0.0331925
	LOC728208	728208	3.19171	-1.42646	7.99752e-08	4.85017e-06
	LOC728763	728763	2.13235	-0.419986	8.50385e-05	0.00235419
	LONRF2	164832	3.7998	-1.08032	4.42578e-10	7.59314e-08
	LOX	4015	1.64059	-0.281142	5.02255e-06	0.00018849
	LOXL4	84171	2.76685	0.215731	1.96569e-06	8.25803e-05
	LPPR3	79948	3.2994	-0.74846	3.45437e-08	2.44726e-06
	LRGUK	136332	1.8481	-0.565228	1.95133e-07	1.038e-05
	LRIG1	26018	0.816007	2.65112	0.00264969	0.048472
	LRIG3	121227	2.62236	-0.913934	8.22686e-05	0.00230619
	LRP11	84918	1.00288	3.60793	0.000109139	0.00298428
	LRP5	4041	1.54278	1.23081	0.00164574	0.0325101
	LRP6	4040	1.50144	-0.251068	0.00110974	0.0231669
	LRRC10B	390205	4.45323	0.508117	2.07908e-09	2.43643e-07
	LRRC18	474354	2.749	-0.98667	4.54606e-07	2.12778e-05
	LRRC23	10233	1.68477	2.5375	8.74044e-09	7.28494e-07
	LRRC43	254050	2.37743	-0.728692	6.48453e-07	2.9552e-05
	LRRC46	90506	3.41638	1.56347	1.55319e-12	2.20072e-09
	LRRC48	83450	2.90614	1.31625	1.99731e-11	1.07345e-08
	LRRC49	54839	1.45823	0.373347	2.42053e-05	0.000759082
	LRRC56	115399	1.51603	0.316241	0.000259182	0.0065155
	LRRC71	149499	3.43616	-0.00125499	5.97271e-10	9.30907e-08
	LRRC73	221424	2.84579	-1.49591	4.02074e-06	0.000153974
	LRRC74B	400891	2.94187	-0.108642	5.84178e-06	0.000216271
	LRRIQ1	84125	4.45569	0.260384	5.49716e-09	5.06975e-07
	LRRN1	57633	2.20073	-0.156916	0.00106103	0.0222273
	LRTOMT	220074	0.862729	1.96604	0.000292163	0.00717111
	LURAP1L	286343	2.59533	-0.598356	0.000440892	0.0102258
	LYPD6B	130576	3.4996	-0.690236	1.50393e-05	0.000496615
	MAATS1	89876	2.66527	1.01205	5.7259e-09	5.1886e-07
	MAGED1	9500	0.584729	4.08043	0.00136892	0.0277813
	MAGIX	79917	0.694043	0.458054	0.00133393	0.0271418
	MAL2	114569	2.8249	2.81336	5.67395e-06	0.00021106
	MANF	7873	0.510107	5.64972	0.00230586	0.0430926
	MAOA	4128	1.32647	2.36653	0.00111033	0.0231669
	MAOB	4129	3.91817	-0.708069	1.3794e-10	3.46763e-08
	MAP1A	4130	1.95526	2.08253	3.51893e-06	0.000137459
	MAP1B	4131	3.6773	-0.312605	2.98637e-11	1.41047e-08
	MAP3K19	80122	4.22828	0.189418	2.52219e-09	2.82812e-07
	MAP6	4135	3.45308	0.387165	4.20841e-09	4.0489e-07
	MAPK10	5602	2.94007	-0.188082	9.47684e-07	4.22017e-05
	MAPK15	225689	3.09197	1.19155	1.95673e-09	2.35223e-07
	MAPK8IP1	9479	2.13578	0.563425	5.24202e-09	4.8898e-07
	MARCH10	162333	4.29242	-0.860928	1.97705e-09	2.35223e-07
	MARK1	4139	2.48652	-0.771032	0.000309396	0.0074996
	MARVELD2	153562	1.87503	-0.831797	0.000392103	0.00917614
	MB	4151	3.4726	-0.8755	3.31763e-07	1.64677e-05
	MCF2L	23263	2.66082	-0.114269	9.89944e-07	4.38331e-05
	MDH1B	130752	3.55259	-0.189776	1.89148e-09	2.30318e-07
	MECOM	2122	3.52605	0.781501	2.47756e-07	1.27024e-05
	METRN	79006	0.929691	0.672232	0.000787707	0.017123
	MIA	8190	1.80549	-1.0028	0.000248096	0.00629777
	MID1	4281	2.355	-0.241856	5.61798e-08	3.61826e-06
	MISP	126353	2.14894	2.19407	0.000928669	0.0196928
	MMP10	4319	3.49878	2.78604	1.07588e-05	0.000373466
	MNS1	55329	1.7266	0.688105	5.54114e-06	0.000207109
	MOK	5891	1.1556	0.776002	4.1226e-06	0.000157186
	MORN1	79906	1.02379	0.317556	0.000301637	0.00733568
	MORN2	729967	0.816223	2.72241	0.000654202	0.0145041
	MORN3	283385	1.79241	-0.756149	1.34716e-05	0.000450084
	MORN5	254956	3.9795	-0.0659872	3.11275e-10	5.9165e-08
	MPDZ	8777	3.47762	-0.237577	3.60835e-08	2.54478e-06
	MRAP2	112609	4.429	-1.23826	6.01944e-08	3.79872e-06
	MROH9	80133	4.33687	-1.4719	3.66619e-06	0.000142142
	MS4A2	2206	3.06617	-0.450593	8.69465e-08	5.17232e-06
	MS4A8	83661	5.25703	1.71397	3.94817e-13	1.0256e-09
	MSMB	4477	2.65136	2.99402	0.000301692	0.00733568
	MST1R	4486	1.89358	-0.481946	0.000250212	0.00633085
	MT2A	4502	1.00645	5.83929	0.000213037	0.00551559
	MTSS1L	92154	1.27787	1.80287	8.00684e-06	0.000284919
	MUC13	56667	3.47934	1.08441	5.99407e-06	0.000220859
	MUC15	143662	3.53383	0.342971	2.14148e-06	8.80663e-05
	MUC16	94025	2.08219	4.38127	0.000319185	0.0077129
	MUC2	4583	4.55163	1.69026	8.84527e-06	0.000312613
	MUC5B	727897	1.63484	1.16337	0.00243718	0.0451675
	MYCBPAP	84073	3.15755	-0.691749	2.38567e-08	1.75302e-06
	MYH14	79784	2.10746	3.42922	0.000216	0.00556385
	MYLK	4638	2.76221	-1.06213	1.37474e-07	7.70742e-06
	MYO1B	4430	2.24885	2.14322	5.00338e-05	0.00147137
	MYO5C	55930	2.21435	1.49654	3.89625e-06	0.000149943
	NAALADL2	254827	1.87075	-1.18483	1.99392e-05	0.000638135
	NAT14	57106	1.45451	0.381511	1.28598e-05	0.000433836
	NBEA	26960	1.45173	1.611	4.93741e-05	0.00145747
	NCALD	83988	1.87531	0.23075	2.38462e-05	0.000750843
	NEBL	10529	2.30616	2.11632	6.76383e-05	0.00194146
	NEGR1	257194	1.73647	-1.0055	0.000148501	0.00396324
	NEK10	152110	3.95592	-0.39251	3.79327e-09	3.81432e-07
	NEK11	79858	0.986834	1.81645	0.000113904	0.0030875
	NEK5	341676	3.90514	-1.20485	1.07949e-07	6.25465e-06
	NFIB	4781	2.88024	-0.489986	7.56255e-05	0.00213755
	NHLRC4	283948	2.34303	-0.374631	1.77748e-09	2.25234e-07
	NME5	8382	4.80174	-0.0517401	4.33729e-08	2.92645e-06
	NME9	347736	1.33703	-0.362738	0.000359239	0.00852223
	NOS2	4843	4.1911	2.54378	1.84676e-06	7.88492e-05
	NPDC1	56654	1.49217	0.423245	0.000175022	0.00459749
	NPHP1	4867	1.84417	0.930981	8.50124e-08	5.09617e-06
	NPNT	255743	3.54607	-1.41567	4.35575e-06	0.000165582
	NQO1	1728	0.851022	4.14926	0.00120295	0.0248663
	NR2F2	7026	2.9792	-0.366961	1.62472e-05	0.000530878
	NR2F6	2063	0.889296	1.88256	0.000438411	0.0101834
	NRG4	145957	0.911658	-0.458979	0.00128081	0.0262322
	NRXN3	9369	4.33939	-1.45057	1.35795e-07	7.64302e-06
	NTRK1	4914	2.91627	-0.754102	2.05616e-06	8.56881e-05
	NTRK2	4915	1.58241	-0.28924	0.00229757	0.0429891
	NTS	4922	4.94395	0.886295	1.3936e-06	6.05642e-05
	NUCB2	4925	0.51616	4.82465	0.00125258	0.0257217
	NUDC	10726	0.378423	5.14157	0.00185647	0.0359762
	NUDT16	131870	0.449366	5.10595	0.00241936	0.0448906
	NWD1	284434	4.40393	1.26893	3.94796e-08	2.74233e-06
	OBSL1	23363	1.57897	-0.376545	0.000497786	0.0114771
	OCLM	10896	-0.832601	-0.536878	0.00196574	0.0378248
	OLFM2	93145	1.63128	-0.296137	0.000101968	0.00279801
	OLFML2A	169611	1.50245	-0.478923	8.29449e-05	0.00231681
	OLFML3	56944	1.47139	-0.808816	0.00150156	0.0300427
	OSBPL6	114880	3.4625	-0.0774212	2.11347e-09	2.45825e-07
	OSCP1	127700	1.25431	1.55984	2.94197e-06	0.000116973
	OVOL2	58495	2.01869	-1.27468	0.00213609	0.0405519
	OXTR	5021	3.7594	-0.105697	8.30746e-11	2.44488e-08
	PACRG	135138	4.38754	-0.475982	7.15116e-10	1.09273e-07
	PALMD	54873	3.98451	-0.936427	2.76201e-07	1.39768e-05
	PARP15	165631	-0.804084	4.70068	0.000551057	0.0125935
	PARVA	55742	1.79088	1.03887	0.000427413	0.00995763
	PBX1	5087	2.7296	-0.320442	2.37645e-05	0.000750843
	PCDH20	64881	2.40754	-1.5478	2.38414e-05	0.000750843
	PCDH7	5099	2.90996	-0.624407	4.59074e-05	0.00136548
	PCYT1B	9468	4.08988	-1.48044	7.99601e-08	4.85017e-06
	PDE4A	5141	0.573565	5.68802	0.000685922	0.0151427
	PDLIM4	8572	2.07893	1.04312	7.61081e-07	3.43832e-05
	PFN2	5217	3.39152	1.53653	1.283e-10	3.33147e-08
	PHYHD1	254295	1.81583	-0.688651	1.14709e-05	0.000393801
	PIFO	128344	4.4745	1.93612	1.18248e-13	4.60755e-10
	PIGR	5284	4.40796	5.40916	3.31849e-10	6.23157e-08
	PIH1D2	120379	1.93872	-0.303486	2.88049e-06	0.000115412
	PIH1D3	139212	5.11786	-1.0176	1.91295e-08	1.42408e-06
	PITPNM3	83394	1.42069	-0.135787	0.000316091	0.00764999
	PLA1A	51365	-1.22498	2.27232	0.00220404	0.0415886
	PLAC4	191585	1.84164	0.0224582	0.00215283	0.0407705
	PLCB4	5332	2.99905	0.533257	6.52396e-09	5.74477e-07
	PLCE1	51196	2.94802	-0.0673011	2.16759e-07	1.1224e-05
	PLCH1	23007	4.12584	-0.382189	1.83026e-07	9.76935e-06
	PLEKHA5	54477	1.47875	2.13046	1.16041e-05	0.000397498
	PLEKHG7	440107	2.50605	0.551028	8.61316e-05	0.00237912
	PLEKHS1	79949	3.72463	1.80092	1.14148e-08	9.17071e-07
	PLS1	5357	2.45456	2.12641	1.43596e-05	0.000475176
	PLSCR4	57088	1.42562	-0.24175	0.00201518	0.0385855
	PLXNB1	5364	1.68388	2.11949	3.52073e-05	0.00106552
	PMEL	6490	1.15203	0.0110309	0.0024005	0.0445938
	PODXL	5420	1.65488	1.63778	4.01575e-06	0.000153974
	POSTN	10631	7.10299	-0.366272	4.92715e-08	3.24028e-06
	PPAP2C	8612	3.29265	0.894482	3.25893e-08	2.32998e-06
	PPIL6	285755	2.84975	0.618828	4.35305e-12	4.36616e-09
	PPP1R14A	94274	2.15578	-0.166367	0.000302544	0.00734494
	PPP1R16A	84988	0.523886	3.07946	0.000568485	0.012916
	PPP1R32	220004	1.58631	0.526075	3.24911e-06	0.000127558
	PPP1R36	145376	1.30213	-0.52794	7.57045e-05	0.00213755
	PPP1R9A	55607	1.86074	-1.11869	0.000247852	0.00629777
	PRB1	5542	8.1892	-0.842643	1.81336e-09	2.26104e-07
	PRB3	5544	4.11931	-1.23298	8.32977e-08	5.03209e-06
	PRICKLE2	166336	3.00884	-0.865312	1.06832e-06	4.71697e-05
	PRKAA2	5563	3.32742	-0.576013	1.86734e-06	7.90881e-05
	PRODH	5625	2.64131	0.0153452	4.44312e-05	0.00132664
	PROM1	8842	4.65762	2.06143	5.6128e-10	9.19326e-08
	PRR15	222171	2.86216	1.361	7.15047e-12	5.6918e-09
	PRR15L	79170	2.09582	-0.826091	0.000352048	0.00839524
	PRR29	92340	2.36678	1.35652	1.27717e-10	3.33147e-08
	PRR4	11272	2.19959	0.837222	3.08944e-08	2.21899e-06
	PRRT3	285368	1.00467	1.04872	0.00129677	0.0265243
	PRSS12	8492	2.28162	0.74535	2.01495e-06	8.44219e-05
	PRSS23	11098	2.31905	2.69389	2.02437e-06	8.45893e-05
	PRSS33	260429	1.88563	0.640829	5.5632e-06	0.000207436
	PTGDR2	11251	3.85345	-0.520998	3.28457e-11	1.50569e-08
	PTK7	5754	2.4746	-0.256467	8.06071e-06	0.000286183
	PTPRF	5792	2.67115	2.54391	2.30132e-07	1.18377e-05
	PTPRN2	5799	1.70052	1.75165	0.000715702	0.0156891
	PTPRT	11122	4.34988	0.0029528	4.22538e-08	2.87614e-06
	PTPRU	10076	1.68197	1.43127	0.000679934	0.0150532
	PYCR1	5831	1.86497	-0.355292	3.16121e-05	0.000967988
	PYROXD2	84795	0.987654	0.35597	0.000557205	0.0126968
	PZP	5858	1.84792	0.296573	3.20287e-07	1.6e-05
	RAB36	9609	3.14824	0.767441	1.8439e-09	2.28087e-07
	RAB3B	5865	3.95938	-1.29748	3.95883e-08	2.74233e-06
	RAMP1	10267	1.62084	1.532	0.000267558	0.00664038
	RAP1GAP	5909	3.23997	0.309358	3.50982e-06	0.000137447
	RASEF	158158	2.38207	-0.267947	0.000155138	0.00411922
	RASSF6	166824	2.20563	-0.64517	0.000553969	0.0126415
	RASSF9	9182	3.37782	-1.30392	2.43404e-05	0.000761787
	RBM20	282996	3.30744	-1.51934	1.51563e-06	6.54365e-05
	RBM24	221662	2.09154	-0.58814	5.29614e-05	0.00155161
	RGS10	6001	0.573717	5.32555	0.00247031	0.0456187
	RGS22	26166	4.87416	-0.325485	2.92394e-08	2.11965e-06
	RHPN1	114822	0.849702	1.66657	0.0003548	0.00844262
	RHPN2	85415	2.98048	0.481345	1.59688e-06	6.87541e-05
	RIBC1	158787	2.79452	0.000766406	6.6161e-11	2.1483e-08
	RIBC2	26150	2.8856	-0.997341	1.99653e-07	1.05484e-05
	ROPN1L	83853	2.91295	1.69582	1.0161e-05	0.000353502
	RP1	6101	4.69813	-1.38939	1.35835e-07	7.64302e-06
	RPGRIP1L	23322	1.00389	0.748107	0.00131495	0.0268608
	RPL21P28	100131205	0.648944	1.87845	0.00197183	0.0378951
	RRAD	6236	2.0143	3.00194	0.00025794	0.00649475
	RSPH1	89765	4.46388	2.00303	1.54049e-12	2.20072e-09
	RSPH10B	222967	3.07839	-1.44737	2.28366e-06	9.34203e-05
	RSPH14	27156	3.26569	-1.29097	1.85158e-06	7.88492e-05
	RSPH4A	345895	3.71078	1.29074	2.17749e-13	6.78766e-10
	RSPH9	221421	3.07364	0.356877	2.28836e-10	4.81978e-08
	RTP4	64108	0.857289	2.4133	0.000889399	0.0190112
	RUFY4	285180	1.47447	1.51868	5.87137e-05	0.00170095
	RYR3	6263	1.68318	-0.354829	1.36763e-05	0.000454497
	SAMD15	161394	1.66675	-0.948613	7.515e-05	0.00212961
	SAP30	8819	0.696746	2.33298	0.000617301	0.0138038
	SAXO2	283726	4.14597	0.899813	5.03129e-08	3.29486e-06
	SCAMP5	192683	0.982516	1.53015	0.00115531	0.0239451
	SCARA3	51435	2.67693	-1.17482	8.26983e-05	0.00231407
	SCD5	79966	1.44057	-0.982217	0.000342667	0.00821663
	SCGB2A1	4246	4.07367	-1.44307	3.11581e-05	0.00095785
	SCHIP1	29970	1.55742	-0.276068	0.00224577	0.0423248
	SCN4B	6330	0.978281	-0.0159033	0.00225838	0.042511
	SDK1	221935	3.12514	-0.187714	7.16676e-07	3.25659e-05
	SDPR	8436	1.18803	-0.0136771	0.000526389	0.0121007
	SDSL	113675	0.631338	5.04559	0.000710639	0.0156
	SEC14L3	266629	3.72106	-1.44775	8.72494e-06	0.000309061
	SELENBP1	8991	3.80597	1.93078	3.85047e-09	3.84701e-07
	SEPT5	5413	2.11723	0.517639	8.62442e-05	0.00237912
	SERPINB10	5273	5.61963	0.0339037	1.25181e-09	1.67913e-07
	SERPINB3	6317	2.92586	4.24964	0.000390326	0.0091483
	SEZ6L2	26470	1.66474	-1.25027	0.00236538	0.0440463
	SFTPB	6439	1.08428	-1.27833	0.00213964	0.0405698
	SHANK2	22941	3.20315	-0.492627	9.20638e-07	4.11148e-05
	SIGLEC8	27181	2.11815	0.106142	1.75044e-07	9.47987e-06
	SIX1	6495	3.84333	0.0474729	5.96149e-07	2.7248e-05
	SIX2	10736	4.76434	-0.753559	1.82114e-08	1.37788e-06
	SIX4	51804	3.70821	0.412819	1.32327e-07	7.49981e-06
	SLC13A3	64849	3.97843	-0.792775	1.53518e-08	1.18452e-06
	SLC16A9	220963	3.2372	0.791811	1.17792e-05	0.000401729
	SLC22A16	85413	1.58295	0.707533	0.0002635	0.00657106
	SLC23A1	9963	1.73716	-0.730671	2.14597e-05	0.000683989
	SLC25A29	123096	0.491329	4.72365	0.00182559	0.0354341
	SLC25A4	291	1.30562	0.555906	0.000237691	0.00606327
	SLC26A4	5172	3.35327	1.43367	1.5131e-07	8.39261e-06
	SLC26A4-AS1	286002	2.99527	-1.36397	0.000683169	0.0151034
	SLC27A2	11001	3.30528	1.25671	1.30386e-10	3.33147e-08
	SLC2A10	81031	3.82484	-0.0220116	7.14942e-08	4.42186e-06
	SLC2A12	154091	1.02371	0.164769	0.000216665	0.00556385
	SLC34A2	10568	2.64094	1.83358	3.63793e-06	0.000141398
	SLC44A4	80736	4.01521	3.38231	1.67764e-10	3.96178e-08
	SLC4A4	8671	3.30258	-0.175674	1.52112e-07	8.40715e-06
	SLC4A7	9497	-0.512401	4.88948	0.00229607	0.0429891
	SLC51A	200931	1.25346	1.28903	0.000880875	0.0188589
	SLC52A1	55065	1.7942	-1.53682	4.39271e-05	0.0013141
	SLC5A8	160728	4.89367	1.23779	5.27528e-08	3.42585e-06
	SLC6A14	11254	2.09762	4.70151	0.00256854	0.047209
	SLC6A9	6536	1.72642	-0.43776	0.00167832	0.0329449
	SLC7A2	6542	3.6816	0.8909	3.48028e-07	1.70691e-05
	SLC9A3	6550	2.06241	0.920977	0.000613444	0.0137373
	SLFN13	146857	0.760366	3.17656	0.00029688	0.00724126
	SLITRK6	84189	3.25304	-0.49155	0.000172747	0.00455574
	SLPI	6590	2.20361	6.44361	1.85474e-05	0.000598508
	SMARCA1	6594	1.82206	-0.652617	2.93344e-05	0.000908957
	SMIM22	440335	2.49294	0.403768	9.02676e-06	0.000318305
	SMIM6	100130933	1.85409	-1.48022	0.000597596	0.0134209
	SMPD3	55512	1.06096	1.96289	0.000293976	0.00720426
	SNCAIP	9627	1.82538	-0.786263	1.34858e-05	0.000450084
	SNHG16	100507246	0.83266	4.04178	0.000620384	0.0138529
	SNTN	132203	4.82209	1.86591	2.26793e-10	4.81978e-08
	SOCS2	8835	0.915901	3.05717	0.000997079	0.0210291
	SOX2	6657	3.96445	0.841806	3.40144e-08	2.42077e-06
	SOX21	11166	4.36329	0.37143	7.28537e-07	3.30086e-05
	SOX21-AS1	100507533	3.86883	-0.657764	1.72831e-06	7.42078e-05
	SPA17	53340	1.21345	1.62595	9.22199e-06	0.000323725
	SPAG16	79582	0.86131	1.51051	0.000534911	0.0122785
	SPAG17	200162	4.0356	1.07633	3.10241e-10	5.9165e-08
	SPAG6	9576	4.68086	1.5148	6.05902e-11	2.05295e-08
	SPAG8	26206	1.77368	0.741182	4.45912e-07	2.09337e-05
	SPATA17	128153	3.03253	-0.689742	8.62658e-09	7.2287e-07
	SPATA18	132671	2.95618	2.08545	8.31378e-11	2.44488e-08
	SPATA33	124045	0.628218	1.00331	0.00188496	0.0364504
	SPATA6L	55064	2.78762	-1.09622	5.86447e-07	2.68834e-05
	SPDEF	25803	4.72237	1.39184	4.12392e-09	4.01721e-07
	SPEF1	25876	3.55517	-0.186471	4.07874e-09	4.01721e-07
	SPEF2	79925	1.67444	1.381	2.11109e-06	8.72772e-05
	SPINT2	10653	0.699152	6.7175	4.26457e-05	0.00128069
	SPNS3	201305	1.84089	0.510564	2.91967e-05	0.000906493
	SPON2	10417	1.46162	-0.656908	0.000357091	0.00848417
	SPRN	503542	0.650649	1.06524	0.00146759	0.0294767
	SRD5A2	6716	4.58	-1.04494	4.00271e-08	2.74829e-06
	SRGAP3-AS2	100507660	4.75698	0.347779	2.67714e-11	1.346e-08
	ST6GALNAC1	55808	4.16633	1.67663	3.94805e-10	7.07291e-08
	STEAP2	261729	2.71018	-1.29073	0.000365072	0.00863229
	STK33	65975	4.21259	0.0330571	5.86417e-10	9.23221e-08
	STMND1	401236	5.63329	-0.749414	1.60394e-09	2.06603e-07
	STOML3	161003	5.06418	0.080581	4.43331e-10	7.59314e-08
	STOX1	219736	3.63663	-0.521849	1.24784e-06	5.44786e-05
	STRA6	64220	3.38215	-1.29388	5.31246e-07	2.45252e-05
	STRN	6801	-0.521275	4.57302	0.00235104	0.0438833
	SURF2	6835	0.611292	2.15567	0.000274194	0.00678347
	SVEP1	79987	2.28396	-0.593769	3.90648e-07	1.87921e-05
	SYBU	55638	3.82453	0.274469	1.36279e-08	1.06736e-06
	SYNE3	161176	-0.679004	2.43433	0.00262997	0.0481677
	SYTL2	54843	1.66978	3.04575	1.24198e-05	0.000420817
	SYTL5	94122	2.86368	-0.427062	6.2535e-05	0.00180495
	TACC2	10579	2.65601	1.50172	2.29946e-05	0.000728444
	TCTE1	202500	5.13601	-1.4251	7.95546e-10	1.16492e-07
	TCTEX1D1	200132	2.49248	0.0055072	1.64246e-05	0.000535552
	TCTEX1D2	255758	1.50471	0.325482	9.56298e-07	4.2464e-05
	TEKT1	83659	4.7723	0.918674	1.45927e-10	3.61018e-08
	TEKT2	27285	3.23435	0.584584	6.88388e-09	5.99397e-07
	TEKT4	150483	1.63507	-1.15528	0.00122373	0.0252289
	TEX26	122046	4.77722	-1.09528	2.80595e-06	0.000113007
	TEX9	374618	1.70055	-0.58359	0.000576526	0.0130417
	TFF1	7031	3.95719	-1.29702	1.39417e-05	0.000462332
	TFF3	7033	4.7438	2.92171	4.06163e-15	2.11015e-11
	THRB	7068	1.65919	0.0640714	0.00155195	0.0309319
	TIMM10	26519	0.677419	4.04455	0.000249251	0.0063168
	TMC4	147798	2.23349	2.53895	5.98822e-06	0.000220859
	TMC5	79838	2.2206	3.28146	0.000234237	0.00599477
	TMCC2	9911	1.61724	-0.596484	0.000117727	0.00318559
	TMEM125	128218	4.25356	0.136105	2.33212e-10	4.84477e-08
	TMEM190	147744	4.02531	0.894895	4.26173e-09	4.07505e-07
	TMEM231	79583	1.42267	2.17973	3.64689e-08	2.55624e-06
	TMEM232	642987	3.32676	-0.164133	1.28705e-10	3.33147e-08
	TMEM30B	161291	2.67539	1.4605	4.78479e-05	0.00141779
	TMEM67	91147	0.937492	1.77807	0.00193797	0.0373827
	TMEM98	26022	3.66759	-0.511402	4.13918e-07	1.96687e-05
	TMPRSS3	64699	1.93392	-0.345506	4.76558e-05	0.00141479
	TMSB10	9168	0.510661	9.54379	0.00145604	0.0293581
	TNFAIP8L1	126282	1.16763	2.99231	4.29298e-07	2.02759e-05
	TNFRSF19	55504	5.05642	0.293209	2.36239e-10	4.84477e-08
	TOM1L1	10040	1.37018	0.364062	0.000327137	0.0078806
	TOMM34	10953	0.575461	4.26784	0.000215415	0.00556385
	TOX3	27324	3.26735	-1.11377	6.28147e-06	0.000229281
	TP73	7161	2.76145	-0.824076	1.86352e-06	7.90881e-05
	TPPP3	51673	3.73695	3.00568	5.8943e-12	5.10381e-09
	TPSAB1	7177	3.14133	1.92211	6.05931e-06	0.000222737
	TPSB2	64499	2.8439	1.97391	6.53241e-05	0.00187849
	TRIM7	81786	1.2304	-0.162625	0.000731069	0.0159608
	TRIP13	9319	0.881375	1.0366	0.00163127	0.0323063
	TRPV5	56302	-1.40223	-1.49287	0.000380976	0.00896962
	TSGA10	80705	1.93923	0.312663	1.24099e-06	5.43315e-05
	TSNAXIP1	55815	2.48252	0.0573607	2.16658e-07	1.1224e-05
	TSPAN1	10103	4.32787	4.84954	7.45762e-11	2.32469e-08
	TSPAN11	441631	3.53579	-1.31227	1.92493e-06	8.10863e-05
	TSPAN19	144448	5.49643	0.383568	9.74142e-10	1.37458e-07
	TSPAN8	7103	6.25542	1.96958	7.58346e-12	5.6918e-09
	TTC16	158248	2.98912	-0.583745	4.75913e-07	2.22083e-05
	TTC25	83538	3.63968	0.256659	4.38438e-12	4.36616e-09
	TTC26	79989	1.1945	0.859328	4.82118e-05	0.00142586
	TTC29	83894	4.78703	-0.391291	2.64497e-10	5.31445e-08
	TTC39A	22996	2.1226	0.474416	3.79413e-05	0.00114603
	TTLL10	254173	3.19061	0.25048	4.65841e-09	4.4272e-07
	TTLL10-AS1	100506376	3.27601	-1.58376	8.3907e-08	5.04932e-06
	TTLL7	79739	1.66951	-1.29085	0.000184578	0.0048269
	TTLL9	164395	1.75554	-1.12327	0.000294934	0.0072164
	TUB	7275	2.82394	-0.587119	3.4826e-07	1.70691e-05
	TUBA4B	80086	1.76573	1.00912	0.00092471	0.0196413
	TUSC3	7991	4.58391	0.463115	5.19763e-08	3.38955e-06
	UAP1	6675	0.606854	4.88663	0.000203695	0.00528251
	UBXN10	127733	1.78178	1.92726	2.08242e-06	8.63206e-05
	UGT2A1	10941	6.04422	0.883913	1.69083e-08	1.29183e-06
	UNC119B	84747	0.643017	3.04391	0.000651272	0.0144597
	UPK1B	7348	3.60148	2.54362	7.09117e-06	0.000255249
	USP2	9099	0.81833	1.24933	0.00207942	0.0397667
	VANGL2	57216	2.18769	-0.437438	0.000216039	0.00556385
	VMO1	284013	0.736476	4.83446	0.00142262	0.028796
	VSTM1	284415	2.53052	0.546869	6.25313e-06	0.000228782
	VSTM2L	128434	4.11424	-0.13354	4.2608e-10	7.46166e-08
	VTCN1	79679	2.32972	-0.0682102	0.000225365	0.00577721
	VWA3A	146177	3.51587	1.26141	5.79947e-08	3.68941e-06
	VWA3B	200403	4.95927	0.850518	5.23281e-11	1.91492e-08
	WDR34	89891	0.664784	2.63191	0.00140184	0.0284122
	WDR38	401551	3.63172	0.728717	3.05843e-09	3.24277e-07
	WDR54	84058	1.4074	1.54561	4.03229e-07	1.93376e-05
	WDR63	126820	2.59241	0.207026	9.99733e-08	5.87994e-06
	WDR66	144406	3.83103	1.38558	1.25608e-11	7.28933e-09
	WDR78	79819	4.03665	0.947907	1.30952e-11	7.28933e-09
	WDR86-AS1	100131176	2.75467	-0.417937	2.09532e-07	1.09589e-05
	WDR93	56964	3.30309	-1.4367	2.04495e-07	1.07315e-05
	WEE2-AS1	285962	0.914478	-0.561954	0.00245449	0.0454344
	WFDC2	10406	2.69031	5.10316	7.45563e-05	0.0021205
	WFDC6	140870	3.38733	-1.41508	2.82661e-06	0.000113545
	WNK2	65268	2.04688	-0.237756	0.000267419	0.00664038
	WNT5A	7474	1.80396	1.47436	0.000339785	0.00816007
	WNT7B	7477	2.00736	-0.183981	0.0021108	0.0402679
	XBP1	7494	0.524433	7.57454	0.0015891	0.0315512
	ZBBX	79740	4.56626	0.72413	7.82357e-10	1.16132e-07
	ZC2HC1C	79696	1.31176	-0.233536	1.23654e-05	0.000419886
	ZDHHC1	29800	1.60568	0.257176	1.58572e-07	8.73325e-06
	ZFAT	57623	1.17224	3.17564	2.40404e-05	0.000755429
	ZMYND10	51364	3.44989	2.03092	6.67659e-13	1.48659e-09
	ZNF204P	7754	1.62982	-0.13842	0.000263268	0.00657106
	ZNF474	133923	2.86085	-0.652486	1.85805e-08	1.39229e-06
	ZNF688	146542	0.475243	2.4922	0.00219438	0.0414566
	ZNF750	79755	2.42489	0.794502	0.000262245	0.00657106

## Sheet: Table S5
	Table S5. Differentially expressed genes in sputum from HDMS wheezers versus HDMS nonwheezers.
	Gene Symbol	Entrez ID	Log2FC	Log2CPM	PValue	FDR
	AADAC	13	5.05738	-1.54772	1.8737e-08	3.32413e-06
	ABCA10	10349	1.52085	-1.43104	0.000162927	0.00426787
	ABCA13	154664	3.35565	2.80247	4.24707e-08	5.85795e-06
	ABCA5	23461	0.839343	3.46084	0.000235031	0.00587994
	ABHD12B	145447	1.06117	0.060305	0.00104359	0.0216543
	ABI2	10152	0.443199	3.47282	0.00166892	0.0323934
	ACBD7	414149	2.08371	-1.36439	1.09171e-05	0.000402626
	ADAMTS14	140766	1.38381	0.308139	0.00230962	0.0426514
	ADAMTSL3	57188	4.45619	-1.44907	2.4374e-07	2.00168e-05
	ADCY2	108	2.89459	-1.33464	1.56599e-06	7.9245e-05
	ADCY6	112	1.10618	1.22601	0.000968538	0.0204548
	ADGB	79747	3.52138	-0.268223	2.41143e-06	0.000111197
	ADGRA3	166647	1.77096	-0.640743	5.9071e-06	0.000236679
	ADGRF5	221395	3.0957	-1.41043	9.78826e-08	1.01033e-05
	ADGRG1	9289	1.65644	2.82311	0.000667987	0.0146844
	ADGRV1	84059	2.35156	-0.571636	2.58499e-06	0.000117463
	ADH1C	126	3.99329	2.30533	7.9458e-07	4.70887e-05
	ADH7	131	3.77048	1.58974	1.15814e-06	6.11891e-05
	ADRA2A	150	4.91097	-0.179858	7.16808e-10	4.29699e-07
	ADRB1	153	2.49593	-1.41522	1.328e-05	0.000476916
	AGBL2	79841	2.32108	0.729616	9.38889e-07	5.28286e-05
	AGR2	10551	4.13829	4.67229	2.0729e-09	8.28416e-07
	AGR3	155465	3.5963	1.17872	2.3801e-08	3.94641e-06
	AK7	122481	3.8915	0.305635	1.78094e-07	1.61382e-05
	AKAP14	158798	3.35263	-0.60615	1.94537e-06	9.38715e-05
	AKAP6	9472	1.80195	-0.0624045	2.43211e-05	0.000796362
	AKT1S1	84335	0.766083	4.9603	0.00177018	0.0340198
	ALOX15	246	4.60366	5.4073	1.31717e-10	1.65359e-07
	ALS2CR12	130540	1.27292	-0.0403363	0.000110868	0.0030476
	AMOT	154796	2.46647	0.921476	2.50598e-10	2.1699e-07
	ANG	283	0.767002	1.28844	0.00238475	0.0438409
	ANK3	288	1.65319	1.4513	3.0079e-07	2.28689e-05
	ANKK1	255239	1.48975	-1.22336	6.04043e-05	0.001773
	ANKRD45	339416	3.32106	-0.872166	4.19166e-06	0.000174217
	ANKRD65	441869	2.18411	0.212154	5.31809e-05	0.00158183
	ANKRD66	100287718	3.18896	-1.02946	5.08747e-08	6.7772e-06
	ANKUB1	389161	2.95016	-0.309375	3.7792e-06	0.000159627
	ANO1	55107	2.36467	0.240118	0.000462281	0.0106901
	ANO7	50636	1.08264	-0.893701	0.00102401	0.0214232
	AP1M2	10053	1.84364	0.987208	0.000831937	0.0178849
	APCDD1	147495	2.16269	0.053729	0.000807948	0.0174898
	APOBEC4	403314	3.80184	-0.367243	3.93448e-07	2.81297e-05
	APOD	347	3.22966	-0.924816	1.13302e-05	0.000413566
	ARFGEF3	57221	3.28825	1.74192	2.27334e-09	8.51248e-07
	ARHGAP29	9411	2.06192	-1.22852	0.000200393	0.00512021
	ARHGAP39	80728	1.39835	0.739448	1.91453e-05	0.000643099
	ARHGAP42	143872	2.42955	-0.96978	4.63242e-06	0.000190504
	ARHGEF37	389337	1.8835	0.728888	0.00179287	0.0342568
	ARMC3	219681	3.90467	0.82775	3.01537e-08	4.51193e-06
	ARMC4	55130	3.95595	0.010779	6.78871e-07	4.21549e-05
	ASIC1	41	1.57018	-0.739418	0.00011858	0.00323109
	ASTN2	23245	1.02811	-0.655834	0.00271648	0.0488341
	ATF5	22809	0.906962	5.96384	0.000276299	0.00681391
	ATP13A5	344905	3.88182	-0.902894	1.39556e-05	0.000495473
	ATP2C2	9914	2.22798	2.04503	5.31251e-05	0.00158183
	ATP7B	540	1.82741	0.697458	3.05907e-05	0.00097702
	AUTS2	26053	1.60904	2.05885	1.8932e-06	9.21711e-05
	AXIN2	8313	1.70126	-0.697628	1.49651e-05	0.000526515
	AZIN2	113451	1.1097	0.0163429	0.000200129	0.00512021
	B4GALNT3	283358	2.30747	0.612266	1.12585e-05	0.000411914
	B4GALT4	8702	0.393038	4.25742	0.00244148	0.0448208
	B9D1	27077	1.59884	0.113573	2.80703e-06	0.00012572
	BCAM	4059	1.6844	-1.22299	0.00179351	0.0342568
	BCAS1	8537	1.72174	2.50139	0.00195339	0.0367256
	BCL2L14	79370	2.17653	1.0635	0.000548875	0.0123573
	BCL2L15	440603	1.68077	0.125671	0.000244487	0.00608717
	BCL7A	605	1.43281	1.40462	0.00179732	0.0342878
	BEST4	266675	1.54813	0.0457758	0.000892774	0.0190215
	BEX5	340542	1.34183	-0.524424	0.000198274	0.00508273
	BIK	638	1.50958	0.237076	0.00195671	0.0367436
	BMP3	651	3.0946	-0.749092	2.4906e-05	0.000813806
	BMPR1B	658	3.0128	-0.966587	6.36959e-06	0.000248813
	BPIFB1	92747	4.72988	7.33747	3.6685e-12	2.85887e-08
	BSPRY	54836	2.23276	0.0396928	3.3098e-05	0.00104851
	C10orf107	219621	3.54055	-0.296956	3.98758e-07	2.82502e-05
	C10orf95	79946	0.959087	-0.455828	0.00138259	0.0275211
	C11orf16	56673	3.03947	-0.0552554	8.10798e-07	4.78678e-05
	C11orf52	91894	2.90925	-0.909045	1.02781e-06	5.64064e-05
	C11orf70	85016	3.78617	-0.0598801	3.81093e-06	0.000160502
	C11orf88	399949	3.23352	0.362274	6.78634e-08	8.07419e-06
	C11orf97	643037	3.45034	-1.3762	1.52537e-05	0.000534255
	C12orf45	121053	0.591634	2.51215	0.000533415	0.012084
	C14orf37	145407	1.39131	-1.231	0.000129621	0.00348923
	C15orf26	161502	2.83731	-0.748514	3.36829e-07	2.49991e-05
	C16orf46	123775	1.07293	-0.406396	9.56953e-05	0.00268257
	C16orf71	146562	2.63656	-0.442677	1.94082e-08	3.32413e-06
	C16orf89	146556	3.03461	-1.00357	3.32846e-06	0.000144559
	C1orf110	339512	3.61574	0.109071	1.08073e-06	5.78839e-05
	C1orf141	400757	4.13667	-1.44916	5.91524e-07	3.85179e-05
	C1orf158	93190	3.82238	-1.04087	2.46232e-07	2.00168e-05
	C1orf168	199920	3.46028	-0.947845	1.57462e-08	3.10658e-06
	C1orf189	388701	1.80862	-0.892893	0.000828282	0.0178556
	C1orf194	127003	3.03448	0.519384	2.09895e-07	1.82078e-05
	C1orf210	149466	2.21441	-1.42674	0.00111715	0.0229406
	C1orf87	127795	3.8016	-0.0675067	1.64437e-07	1.52839e-05
	C20orf85	128602	3.26392	1.88592	2.60437e-08	4.10017e-06
	C21orf58	54058	1.62058	0.645858	1.46683e-05	0.00051724
	C22orf15	150248	2.79428	-0.711986	1.41569e-06	7.33055e-05
	C2orf40	84417	3.17572	-0.259292	1.90204e-05	0.000641672
	C2orf81	388963	0.946957	0.998485	0.000419393	0.00982955
	C3orf67	200844	1.27884	-1.08505	0.00190853	0.0359689
	C4orf47	441054	2.69494	-1.11165	1.29244e-06	6.72009e-05
	C5orf49	134121	3.6707	0.242238	2.27231e-08	3.80819e-06
	C6orf118	168090	3.9845	-0.286091	8.67265e-07	4.96955e-05
	C6orf165	154313	3.72046	0.191292	5.52935e-09	1.48587e-06
	C7orf57	136288	1.87911	0.200874	1.75168e-07	1.59659e-05
	C8orf4	56892	2.78435	1.2194	0.000306659	0.00745644
	C9orf116	138162	2.41576	0.391549	1.58919e-07	1.50115e-05
	C9orf117	286207	2.10698	1.43025	8.55815e-07	4.92204e-05
	C9orf135	138255	3.45593	-0.214453	5.13508e-08	6.78265e-06
	C9orf152	401546	3.15167	0.0612029	4.57077e-07	3.13833e-05
	C9orf171	389799	3.50751	-0.652879	7.86301e-08	8.94547e-06
	C9orf24	84688	2.54889	1.14302	6.54143e-07	4.1445e-05
	C9orf9	11092	1.25217	0.575677	6.19468e-06	0.000245006
	CA12	771	1.56797	1.4119	0.00014825	0.00394979
	CACHD1	57685	1.76552	-0.28203	0.00103316	0.0215279
	CACNG6	59285	3.91854	-0.631439	3.37555e-06	0.000146143
	CAP2	10486	4.22668	-0.815706	1.01416e-08	2.32452e-06
	CAPN13	92291	3.11824	0.445516	2.79505e-05	0.000909472
	CAPN8	388743	2.81356	-0.377171	2.29575e-07	1.91683e-05
	CAPN9	10753	3.31315	-0.441403	2.93787e-05	0.000949993
	CAPS	828	1.89237	4.11278	3.85554e-07	2.78206e-05
	CAPS2	84698	1.97209	-0.378932	4.54531e-07	3.13466e-05
	CAPSL	133690	3.81181	0.619918	3.41179e-08	4.8342e-06
	CASC1	55259	3.26374	0.181267	1.24878e-07	1.218e-05
	CASC2	255082	1.92571	-0.906338	7.43472e-06	0.000285413
	CATSPERD	257062	2.3114	-1.41907	1.56382e-05	0.000546495
	CAV2	858	2.08894	-0.520692	0.000971219	0.0204836
	CBS	875	-0.998506	3.82294	0.00173664	0.0334991
	CCDC103	388389	1.10003	0.0979798	0.000513998	0.0117122
	CCDC108	255101	2.9761	0.744042	1.10098e-05	0.000403762
	CCDC113	29070	2.65051	1.452	3.50747e-10	2.87724e-07
	CCDC114	93233	2.69072	1.16591	1.54161e-06	7.82655e-05
	CCDC151	115948	1.70674	0.216571	8.50065e-06	0.000323149
	CCDC17	149483	1.68172	3.16367	1.80578e-06	8.93489e-05
	CCDC170	80129	1.05404	2.66412	9.52142e-05	0.00267389
	CCDC173	129881	3.29721	-0.859574	8.17533e-08	9.10147e-06
	CCDC176	80127	1.79284	1.43542	8.30378e-08	9.11428e-06
	CCDC181	57821	2.30762	-0.69866	1.66101e-08	3.1961e-06
	CCDC30	728621	1.00782	0.241017	0.000531219	0.0120518
	CCDC33	80125	3.59054	-0.468566	4.4943e-06	0.000186298
	CCDC37	348807	2.3899	0.568382	3.96322e-05	0.00122318
	CCDC39	339829	1.31686	1.33479	1.98292e-06	9.48031e-05
	CCDC40	55036	1.17423	1.64979	0.000335157	0.00806134
	CCDC42B	387885	2.35181	0.143476	3.10397e-07	2.32589e-05
	CCDC60	160777	3.78136	-0.684571	7.15326e-07	4.3894e-05
	CCDC65	85478	1.98217	0.771096	6.24737e-06	0.000245268
	CCDC74A	90557	2.54239	-0.474473	4.53864e-06	0.000187637
	CCDC74B	91409	2.56971	-1.3737	2.69296e-06	0.00012166
	CCDC78	124093	1.58743	2.11131	5.8573e-05	0.00172249
	CCDC80	151887	2.46356	0.108751	0.000124142	0.003365
	CCDC81	60494	2.52957	0.225108	3.0396e-08	4.51193e-06
	CCDC89	220388	3.12901	-1.11768	7.62812e-06	0.000292118
	CCDC96	257236	0.751926	1.40221	0.000718833	0.0156696
	CCL28	56477	1.23489	-1.37438	0.00185809	0.0351032
	CCNA1	8900	1.271	0.553456	0.000863731	0.0184919
	CCNO	10309	3.20375	-0.516313	1.00362e-07	1.02911e-05
	CD164L2	388611	3.21371	-0.389274	3.43107e-06	0.000147725
	CD24	100133941	2.74068	4.83242	3.09437e-06	0.000136784
	CDC20B	166979	4.32238	-0.150871	3.66509e-07	2.69453e-05
	CDC42EP5	148170	2.23271	1.37094	0.000578923	0.0129271
	CDH1	999	2.28477	3.09516	1.78143e-05	0.000608889
	CDH26	60437	3.35319	2.55003	2.18163e-11	6.80057e-08
	CDH3	1001	2.29107	0.776021	0.00177705	0.0340777
	CDHR3	222256	3.86974	2.4744	7.1904e-09	1.80757e-06
	CDHR4	389118	3.22197	1.02589	1.64889e-06	8.26353e-05
	CDKL2	8999	1.45672	-1.44165	0.00039461	0.0092766
	CDON	50937	2.12442	-1.19346	6.87082e-06	0.000265729
	CEBPE	1053	1.41215	0.661645	6.39111e-06	0.00024903
	CEP112	201134	0.773873	0.238719	0.00130802	0.0263737
	CEP126	57562	1.91486	0.870276	5.69707e-08	7.21906e-06
	CERKL	375298	0.773498	1.12025	0.000563157	0.0126112
	CETN2	1069	0.523135	4.64628	0.00119065	0.0241949
	CFAP126	257177	1.32036	1.28318	6.09707e-06	0.000242601
	CFAP221	200373	3.63943	0.162892	1.67635e-07	1.54602e-05
	CFAP43	80217	3.66485	1.90812	3.66721e-09	1.21611e-06
	CFAP44	55779	1.06729	2.42167	0.000252949	0.00626782
	CFAP45	25790	2.16214	2.24416	0.000117998	0.00322086
	CFAP46	54777	2.24085	-0.511843	0.000994988	0.020872
	CFAP52	146845	3.58276	0.536481	1.81718e-07	1.63714e-05
	CFAP53	220136	2.68133	0.130379	1.81769e-10	1.8887e-07
	CFAP57	149465	3.84725	-1.01566	9.32746e-07	5.26731e-05
	CFAP61	26074	2.71	-0.416519	4.37745e-10	3.2489e-07
	CFAP69	79846	2.5411	0.0639086	2.58093e-08	4.10017e-06
	CFAP70	118491	1.81224	0.890804	3.7313e-06	0.000158896
	CFAP74	85452	3.46291	-1.28926	1.99257e-05	0.000666443
	CFAP99	402160	2.71978	-1.18414	1.04029e-05	0.000386045
	CFH	3075	1.50392	1.29197	0.000711163	0.0155241
	CFI	3426	1.75951	-0.301922	0.000389679	0.00919181
	CFTR	1080	3.65623	-0.558868	1.02958e-07	1.04882e-05
	CGN	57530	2.04221	2.14491	0.000286363	0.00701771
	CH25H	9023	1.89411	1.60786	1.07358e-05	0.000397454
	CHL1	10752	2.67126	0.37797	7.06239e-05	0.00203465
	CHPF	79586	1.05414	2.54135	2.99938e-05	0.000961901
	CHST6	4166	4.57586	1.49209	4.92998e-11	1.28065e-07
	CHST9	83539	3.77125	0.869742	9.53969e-08	9.9232e-06
	CLC	1178	2.41947	2.55598	3.10802e-05	0.000988605
	CLCA1	1179	6.25856	3.43316	3.7778e-07	2.74475e-05
	CLCA2	9635	2.7224	0.747971	4.97289e-05	0.00149053
	CLDN10	9071	3.47539	-0.582344	1.33448e-05	0.000478141
	CLDN3	1365	2.96737	0.968245	4.49707e-07	3.12908e-05
	CLIC6	54102	3.58774	2.127	1.62464e-09	6.84367e-07
	CLU	1191	3.09366	3.1546	1.05676e-08	2.35347e-06
	CLUAP1	23059	0.735252	2.5996	0.00216669	0.0404432
	CMPK2	129607	0.815904	5.1326	0.00250971	0.0456967
	CMTM4	146223	2.04535	1.86909	1.29062e-08	2.68209e-06
	CMYA5	202333	3.31233	0.567092	4.67387e-13	7.2847e-09
	CNGA4	1262	2.68572	-0.837567	2.45876e-07	2.00168e-05
	COBL	23242	2.47877	0.115878	2.21374e-05	0.000731005
	COL21A1	81578	2.93413	-0.97744	0.000117538	0.00321394
	COL28A1	340267	2.89088	-1.1606	2.9729e-05	0.000955372
	COL4A5	1287	3.31605	-0.969974	2.32378e-05	0.000764102
	COLCA1	399948	4.41721	0.430824	1.48533e-10	1.65359e-07
	COLCA2	120376	4.0537	-1.57003	3.22293e-06	0.0001415
	CP	1356	3.01675	2.08888	1.64744e-07	1.52839e-05
	CPA3	1359	2.34998	1.91325	0.000193192	0.00496061
	CREB3L1	90993	3.69602	1.14103	1.06082e-07	1.07363e-05
	CREB3L4	148327	0.784229	1.46503	0.00160568	0.0312826
	CRISPLD1	83690	2.75789	-1.44548	6.89397e-09	1.79082e-06
	CRNDE	643911	1.71334	0.230971	9.4291e-08	9.9232e-06
	CROCC	9696	0.63039	2.90534	0.00102945	0.0214792
	CST1	1469	5.27419	3.01298	2.14302e-07	1.84536e-05
	CST2	1470	3.16855	-0.187028	0.000531081	0.0120518
	CST4	1472	3.81729	-0.72061	0.000154915	0.00409934
	CTNS	1497	0.457249	5.02591	0.00121239	0.0245726
	CTTN	2017	1.47131	2.74528	0.000893349	0.0190215
	CTXN1	404217	2.75662	-0.457186	6.44612e-07	4.10079e-05
	CX3CL1	6376	2.2192	-0.344887	9.98184e-05	0.00278313
	CXCL17	284340	2.33177	3.70186	0.000230687	0.00578984
	CXorf57	55086	0.759998	0.33186	0.00259985	0.0470921
	CYB561	1534	0.615792	3.67402	0.000128116	0.00346067
	CYP2A13	1553	2.60396	-1.41681	0.00137963	0.0274973
	CYP2B7P	1556	2.13863	1.61846	9.7955e-05	0.00274098
	CYP2C18	1562	2.42339	-1.09051	0.000905832	0.0192347
	CYP2F1	1572	2.93131	0.881419	9.41423e-06	0.000354456
	CYP2J2	1573	2.89058	-0.805297	1.62233e-05	0.00056299
	CYP4B1	1580	3.74351	2.61711	5.9111e-07	3.85179e-05
	CYP4X1	260293	2.49579	-0.969354	0.000423652	0.00989962
	DACH1	1602	1.54002	-0.410329	0.00168222	0.0325702
	DAW1	164781	3.63376	-0.145107	6.36766e-08	7.83214e-06
	DBNDD1	79007	1.81798	-1.43644	0.00106564	0.0219696
	DCBLD2	131566	0.641945	2.27494	0.000768304	0.0167012
	DCDC2B	149069	0.845106	0.935669	0.00247262	0.045248
	DCDC5	100506627	2.76931	-1.36558	3.64976e-07	2.69453e-05
	DDAH1	23576	2.94875	0.309834	6.41662e-07	4.09875e-05
	DDR1	780	1.70424	3.62324	1.66327e-05	0.000572268
	DEGS2	123099	2.64077	-0.631339	2.2998e-07	1.91683e-05
	DENND6B	414918	0.837281	1.62971	0.000299178	0.00729733
	DHX58	79132	0.677601	5.05764	0.00181294	0.0345434
	DIRC3	729582	-2.04012	-1.05953	0.000558352	0.0125215
	DLEC1	9940	1.27118	2.78038	0.000596753	0.0132871
	DLG3	1741	1.83365	1.49058	4.32499e-05	0.00132435
	DMTN	2039	1.84942	-0.0689036	7.43247e-07	4.45548e-05
	DNAAF1	123872	3.0381	2.29543	8.96773e-08	9.70632e-06
	DNAAF3	352909	2.76542	0.38279	1.07053e-06	5.75352e-05
	DNAH10	196385	2.86507	1.39591	5.21939e-08	6.83608e-06
	DNAH11	8701	3.23179	0.956015	2.77144e-08	4.2768e-06
	DNAH12	201625	3.34663	1.83912	2.10279e-07	1.82078e-05
	DNAH2	146754	2.74747	1.2403	2.83798e-07	2.19372e-05
	DNAH3	55567	2.8134	1.8675	2.15085e-06	0.000101101
	DNAH5	1767	3.78561	2.22698	8.70554e-10	4.76434e-07
	DNAH6	1768	2.68803	0.899461	2.23258e-06	0.000104496
	DNAH7	56171	2.80993	0.803241	1.49714e-09	6.6785e-07
	DNAH9	1770	3.60955	1.75783	2.37598e-07	1.96979e-05
	DNAI1	27019	3.03942	0.962936	1.09272e-05	0.000402626
	DNAI2	64446	2.82749	0.60499	2.58445e-06	0.000117463
	DNAJB13	374407	1.31149	0.273969	0.000265254	0.00656231
	DNAJC12	56521	1.46835	-1.30346	0.00042998	0.0100174
	DNALI1	7802	2.1591	1.68768	1.07209e-08	2.35347e-06
	DNASE1L3	1776	1.77104	2.5685	0.000174835	0.00453406
	DNER	92737	3.40447	-0.955113	7.31295e-07	4.43501e-05
	DPCD	25911	0.761042	1.66017	0.000497675	0.0113903
	DPY19L2P2	349152	2.27138	-1.15009	4.99272e-05	0.00149074
	DRC1	92749	3.64566	1.05393	1.49059e-08	3.0172e-06
	DSG2	1829	1.37262	1.49881	0.000425383	0.00992517
	DTHD1	401124	3.68597	1.04574	2.16308e-09	8.42845e-07
	DTX3	196403	1.51423	0.629285	0.00106514	0.0219696
	DUOX1	53905	1.93789	2.69918	0.000349074	0.00834458
	DYDC2	84332	3.92496	-0.198771	6.09552e-08	7.60038e-06
	DYNLRB2	83657	3.11169	-0.387629	9.11326e-08	9.72871e-06
	DZIP1	22873	2.65448	-1.20135	2.91417e-05	0.000944289
	ECT2L	345930	2.68109	0.783621	1.24901e-09	6.08345e-07
	EFCAB1	79645	3.14311	1.06329	3.2717e-08	4.71803e-06
	EFCAB10	100130771	2.57995	-1.47589	1.1367e-06	6.02603e-05
	EFCAB6	64800	1.97713	-0.226209	1.21559e-06	6.37921e-05
	EFEMP1	2202	3.82642	-0.0445613	2.7949e-07	2.17807e-05
	EFHB	151651	3.24563	0.187135	1.33834e-08	2.74465e-06
	EFHC1	114327	1.22344	3.32792	1.28689e-05	0.00046322
	EFHC2	80258	2.74592	0.764689	1.01394e-06	5.58418e-05
	EGFR	1956	2.12742	-0.547085	0.00177757	0.0340777
	EML1	2009	2.29492	-0.257684	1.88947e-05	0.000638813
	ENAH	55740	3.00848	1.11261	3.97766e-09	1.23992e-06
	ENDOG	2021	0.671244	1.07236	0.00124409	0.0251824
	ENKUR	219670	4.22371	0.722558	4.56793e-09	1.36915e-06
	ENO4	387712	0.976775	0.049396	0.000286199	0.00701771
	ENTPD3	956	2.38534	-0.844324	4.55331e-05	0.0013888
	EPB41L4B	54566	3.48901	0.92841	1.77518e-08	3.29286e-06
	EPCAM	4072	3.32434	1.13868	1.34318e-10	1.65359e-07
	EPHX2	2053	2.28279	-0.76068	5.69454e-07	3.76081e-05
	EPPIN	57119	2.76541	-1.43253	0.000187475	0.00483771
	EPS8	2059	0.75557	3.07944	0.00231896	0.0427732
	ERBB2	2064	1.51142	2.33867	3.86961e-05	0.00119904
	ERBB4	2066	5.02762	-0.717194	4.98132e-07	3.36099e-05
	ERICH3	127254	4.24031	1.72467	1.74104e-08	3.26938e-06
	ERICH5	203111	2.68447	-0.883675	9.86875e-07	5.47382e-05
	ERN2	10595	3.36777	1.34204	7.23519e-07	4.42226e-05
	ESP33	100188917	2.11037	-0.220285	0.00175135	0.0336994
	ESPN	83715	1.05122	-0.211836	0.00164656	0.0320391
	ESRRG	2104	2.59049	-1.36134	8.01274e-05	0.00227895
	EYA1	2138	3.44484	-0.6212	3.90133e-07	2.80213e-05
	EYA4	2070	3.54635	-0.265485	2.01851e-07	1.77743e-05
	FA2H	79152	2.37104	0.20636	0.000451591	0.0104896
	FAAH2	158584	1.77039	-0.59898	0.000310538	0.00752729
	FABP6	2172	1.96445	-0.601276	0.00131656	0.0264773
	FAM149A	25854	1.63288	0.00312493	3.54524e-05	0.00111179
	FAM161A	84140	1.13087	-0.282519	0.000172126	0.00448622
	FAM166B	730112	2.67973	0.200457	2.57524e-06	0.000117463
	FAM169A	26049	0.979316	0.174208	0.00066553	0.0146718
	FAM171A1	221061	2.47903	-0.968318	4.75376e-07	3.2214e-05
	FAM174B	400451	1.55947	0.397825	6.27015e-05	0.00183009
	FAM179A	165186	1.99194	1.58074	2.88121e-06	0.000128672
	FAM183A	440585	2.4161	0.410799	4.92037e-06	0.000200756
	FAM184A	79632	1.86966	-0.667532	1.50854e-06	7.73427e-05
	FAM188B	84182	1.16809	0.161862	0.000101323	0.002805
	FAM216B	144809	4.0325	2.01312	3.85838e-10	3.00684e-07
	FAM227A	646851	2.78503	0.0373787	9.02571e-09	2.13144e-06
	FAM229B	619208	1.43303	0.690559	5.4085e-06	0.000218386
	FAM47E	100129583	1.5049	0.250584	3.51763e-05	0.00110536
	FAM81A	145773	1.62536	-0.90996	0.000309036	0.00750254
	FAM81B	153643	3.14802	0.323004	1.25035e-07	1.218e-05
	FAM83E	54854	2.5794	0.46277	3.02775e-05	0.000969003
	FAM83H-AS1	100128338	2.60394	-0.745144	2.74261e-07	2.16293e-05
	FAM92B	339145	3.75794	0.924344	2.43078e-08	3.98802e-06
	FAM95C	100289137	2.6084	-1.36407	2.08693e-06	9.85664e-05
	FANK1	92565	2.36683	0.917579	1.16238e-08	2.48177e-06
	FAT1	2195	1.74533	1.41121	0.00266996	0.0481087
	FBXO15	201456	1.82359	-0.167023	4.85636e-05	0.00146973
	FBXO36	130888	1.08785	0.415652	0.00054264	0.0122574
	FBXW9	84261	0.756318	0.977545	0.000481472	0.0110519
	FCGBP	8857	3.02528	4.83826	6.75484e-07	4.21549e-05
	FER1L6	654463	2.11723	1.75093	0.000293889	0.00719082
	FETUB	26998	6.0031	-1.41739	3.29619e-08	4.71803e-06
	FGF14	2259	4.01862	-1.39321	6.29036e-07	4.03463e-05
	FGFR2	2263	1.99982	0.122205	0.000304896	0.00742517
	FILIP1	27145	3.18402	-1.39865	1.10298e-06	5.86724e-05
	FMOD	2331	1.61141	-1.00578	0.000134688	0.00360694
	FOXA1	3169	2.43106	2.18689	6.09861e-05	0.00178671
	FOXA3	3171	5.03377	-1.06352	5.38777e-08	6.9522e-06
	FOXJ1	2302	3.76635	2.11313	2.29388e-09	8.51248e-07
	FRMPD2	143162	3.7607	-0.934944	5.45718e-06	0.000219782
	FSTL1	11167	1.67024	1.76966	0.00168829	0.0326067
	FXYD3	5349	3.07037	2.81887	1.19782e-06	6.30718e-05
	FZD3	7976	2.07962	-1.27094	2.49125e-06	0.000114474
	FZD4	8322	0.942621	0.98649	0.0016721	0.0324147
	FZD6	8323	2.49769	0.88489	5.26167e-09	1.46443e-06
	GALNT18	374378	3.346	-1.1946	1.59454e-05	0.000555983
	GAS2L2	246176	2.8041	0.258299	5.36593e-05	0.00159302
	GAS8	2622	0.60935	1.9797	0.00133688	0.0267824
	GCNT4	51301	2.11332	-1.18305	1.13144e-07	1.12323e-05
	GJB5	2709	2.46572	-1.21535	0.00134071	0.0268245
	GLB1L2	89944	2.26537	-0.327567	1.39304e-07	1.34024e-05
	GMNC	647309	2.07796	-1.37355	0.000101793	0.00281303
	GNA14	9630	1.64374	0.220709	0.000343265	0.00823096
	GNLY	10578	2.1496	3.72113	0.000612484	0.0135985
	GPRC5C	55890	1.40587	0.50767	0.00132942	0.0266671
	GPX2	2877	2.23275	0.624263	0.000540583	0.0122286
	GPX8	493869	2.12004	-0.865035	7.41996e-07	4.45548e-05
	GRAMD2	196996	2.50287	-1.50703	0.000219617	0.0055389
	GRHL2	79977	3.29128	0.153785	8.39529e-07	4.88224e-05
	GSTA1	2938	3.04589	1.44222	7.79959e-07	4.65764e-05
	GSTA2	2939	3.12518	0.366697	3.71912e-06	0.000158811
	GUCY1A3	2982	1.4543	-0.771673	1.52462e-05	0.000534255
	HESX1	8820	1.33342	0.131817	0.000907907	0.0192526
	HHLA2	11148	2.71179	-0.889826	4.5709e-06	0.000188471
	HID1	283987	3.01231	0.352612	3.68327e-07	2.69519e-05
	HMGB3	3149	0.723547	2.60965	1.64718e-05	0.000567985
	HMGCS2	3158	2.88847	-1.00959	0.000371178	0.00880545
	HOOK1	51361	2.02518	1.29045	1.91205e-05	0.000643099
	HRASLS2	54979	2.91493	-0.98353	1.84068e-06	9.07873e-05
	HRASLS5	117245	1.35476	-0.389209	0.00116216	0.0237398
	HRH4	59340	1.69269	0.251579	8.59321e-05	0.00242195
	HS6ST2	90161	2.84671	-1.45802	1.3666e-05	0.000487411
	HSD17B13	345275	3.51473	0.617655	1.00711e-10	1.65359e-07
	HSPA4L	22824	1.87519	-0.585759	9.70339e-06	0.000363551
	HTATSF1P2	401233	-0.756187	3.90388	0.0014035	0.0278662
	HYDIN	54768	3.1085	1.45214	2.7616e-07	2.16293e-05
	IFT22	64792	0.825979	2.11487	0.000582444	0.0129871
	IFT80	57560	0.586819	2.99286	0.00107093	0.0220496
	IFT81	28981	1.18056	1.29424	5.32093e-06	0.000215408
	IGFBP5	3488	4.05712	0.776781	1.522e-09	6.6785e-07
	IGFBP7	3490	1.58018	2.03145	4.39701e-07	3.10099e-05
	IGSF3	3321	1.1078	-0.161338	0.0013861	0.0275559
	IL20RA	53832	3.78093	-0.98573	5.57001e-07	3.69422e-05
	IL33	90865	2.74408	-0.594704	0.000219623	0.0055389
	IL5RA	3568	2.5171	-1.18566	0.00013208	0.00354931
	ILDR1	286676	1.34863	-0.205483	9.81955e-05	0.00274279
	INHBB	3625	1.6319	-0.504708	0.000992092	0.0208393
	IQCA1	79781	1.22361	0.173108	0.00152234	0.0299207
	IQCD	115811	2.10865	-0.0508766	8.56627e-05	0.00241873
	IQCG	84223	0.690759	3.39218	0.0010274	0.0214652
	IQCH	64799	2.52697	-0.96483	3.29953e-08	4.71803e-06
	IQUB	154865	3.25369	-0.856786	9.04436e-07	5.12601e-05
	IRX3	79191	2.86407	-0.365184	8.45482e-06	0.000322193
	IRX5	10265	2.7051	-1.35533	2.15274e-05	0.000716935
	ITLN1	55600	1.56805	2.2628	0.000753607	0.0164046
	KATNAL2	83473	0.861715	0.130931	0.0016032	0.0312773
	KCNH3	23416	1.59685	0.36262	0.0026503	0.0478651
	KCNJ16	3773	5.43417	-0.219574	1.30141e-11	5.07096e-08
	KCNRG	283518	1.69338	-0.542074	4.16258e-06	0.00017347
	KCTD1	284252	1.18218	0.467885	8.1395e-05	0.0023024
	KCTD14	65987	1.87082	-1.30541	0.00012141	0.00329668
	KIAA0895	23366	2.52686	-0.434251	1.15535e-07	1.13971e-05
	KIAA1211	57482	2.09852	-0.584381	1.73404e-05	0.000593996
	KIAA1211L	343990	0.999297	1.90461	0.000137627	0.00367935
	KIAA1217	56243	1.8025	1.61333	0.00105062	0.0217463
	KIAA1456	57604	1.25171	-0.197462	0.000177189	0.00458748
	KIAA1549	57670	3.2833	-0.612297	8.24917e-08	9.11428e-06
	KIAA1671	85379	1.80878	1.68709	1.09866e-05	0.000403762
	KIF19	124602	2.84182	0.0521643	3.09797e-06	0.000136784
	KIF21A	55605	2.28147	1.76665	2.90724e-08	4.39925e-06
	KLHDC7A	127707	4.50771	-0.612588	6.24148e-09	1.64881e-06
	KLHDC9	126823	1.46254	-0.675729	1.84923e-05	0.000626568
	KLHL13	90293	2.80184	-1.42398	5.9991e-06	0.000239749
	KNDC1	85442	2.1995	0.0349324	6.67309e-05	0.00194042
	KRT8	3856	2.00501	3.53816	0.000297013	0.00725587
	KRTCAP3	200634	0.953982	0.0921026	0.000234181	0.00586807
	LAMA3	3909	1.19236	0.52725	0.00135657	0.0271071
	LARP6	55323	1.65762	-0.76695	1.61612e-05	0.000562251
	LAYN	143903	1.38489	-0.259357	0.00043793	0.0101874
	LCA5	167691	1.6021	0.496674	6.16706e-05	0.00180337
	LCA5L	150082	1.49046	-0.668252	0.000111414	0.00305721
	LDLRAD1	388633	3.88615	-0.35331	2.51037e-07	2.01684e-05
	LGALS12	85329	1.85966	1.15563	7.86946e-05	0.00225212
	LIFR	3977	2.72238	-0.273136	6.73693e-05	0.00195171
	LIMCH1	22998	1.36669	0.48834	0.000348364	0.00834039
	LINC00865	643529	1.13069	-0.887412	0.000943681	0.019984
	LINC01207	100505989	3.31779	-0.64034	4.61557e-07	3.15211e-05
	LOC100288798	100288798	1.04164	-0.957695	0.00168545	0.0325923
	LOC100499489	100499489	0.581222	1.25313	0.00260146	0.0470921
	LOC100506844	100506844	0.727278	0.874312	0.000978447	0.0206082
	LOC100507053	100507053	1.81391	-1.41283	0.000126256	0.00341638
	LOC100507291	100507291	0.760512	-0.785418	0.00247346	0.045248
	LOC100507599	100507599	1.0731	-1.10264	0.00187121	0.0353082
	LOC728208	728208	2.05053	-1.42646	0.00015716	0.00413766
	LONRF2	164832	3.3296	-1.08032	3.95797e-09	1.23992e-06
	LOX	4015	1.28676	-0.281142	0.000119766	0.00325771
	LOXL4	84171	2.7721	0.215731	3.07392e-07	2.31504e-05
	LPPR3	79948	2.60233	-0.74846	3.74258e-06	0.000158942
	LRGUK	136332	1.73111	-0.565228	3.95578e-07	2.81529e-05
	LRIG1	26018	1.18116	2.65112	6.20924e-06	0.000245006
	LRIG3	121227	2.60565	-0.913934	4.97172e-05	0.00149053
	LRP11	84918	1.08901	3.60793	1.02217e-05	0.000380228
	LRP2BP	55805	1.12866	-0.37295	0.000826581	0.0178436
	LRP6	4040	1.50305	-0.251068	0.000626169	0.0138629
	LRRC10B	390205	3.75736	0.508117	6.09441e-08	7.60038e-06
	LRRC18	474354	2.77637	-0.98667	1.61001e-07	1.51166e-05
	LRRC23	10233	1.37486	2.5375	8.72988e-07	4.98402e-05
	LRRC43	254050	2.49397	-0.728692	8.10958e-08	9.09323e-06
	LRRC46	90506	2.8101	1.56347	6.97636e-10	4.29699e-07
	LRRC48	83450	2.51822	1.31625	1.02663e-09	5.16163e-07
	LRRC49	54839	1.38727	0.373347	3.50232e-05	0.00110277
	LRRC56	115399	1.35853	0.316241	0.000667677	0.0146844
	LRRC71	149499	2.53618	-0.00125499	9.48289e-07	5.31656e-05
	LRRC73	221424	2.38531	-1.49591	3.74002e-05	0.00116351
	LRRC74B	400891	2.06098	-0.108642	0.000838327	0.0179975
	LRRIQ1	84125	3.90728	0.260384	6.92223e-08	8.17347e-06
	LRTOMT	220074	0.809231	1.96604	0.000408395	0.00958622
	LTK	4058	1.22021	0.493135	0.00229643	0.0424581
	LURAP1L	286343	2.07198	-0.598356	0.00238529	0.0438409
	LYPD6B	130576	3.14896	-0.690236	3.07212e-05	0.000979184
	MAATS1	89876	2.75046	1.01205	6.67999e-10	4.29699e-07
	MAGED1	9500	0.785972	4.08043	8.14052e-06	0.000310976
	MAGEF1	64110	0.887409	1.2154	0.0010359	0.0215371
	MAL2	114569	2.68151	2.81336	5.16086e-06	0.000209472
	MAOA	4128	1.46983	2.36653	0.000153714	0.00407447
	MAOB	4129	3.26117	-0.708069	7.96333e-09	1.93932e-06
	MAP1A	4130	2.14836	2.08253	8.0696e-08	9.09323e-06
	MAP1B	4131	3.04199	-0.312605	3.45794e-09	1.19768e-06
	MAP3K19	80122	3.60929	0.189418	7.58491e-08	8.75692e-06
	MAP6	4135	2.86815	0.387165	2.61221e-07	2.08789e-05
	MAP9	79884	1.44228	1.1844	2.37239e-05	0.000778442
	MAPK10	5602	2.73109	-0.188082	1.76815e-06	8.77656e-05
	MAPK15	225689	2.25212	1.19155	3.76202e-06	0.000159334
	MAPK8IP1	9479	1.35493	0.563425	8.00858e-05	0.00227895
	MARCH10	162333	3.52418	-0.860928	1.50116e-07	1.42764e-05
	MARCH2	54996	1.46346	-0.975183	0.0017498	0.0336994
	MARK1	4139	2.5143	-0.771032	0.000133976	0.00359407
	MARVELD2	153562	2.01792	-0.831797	7.05486e-05	0.00203465
	MATN2	4147	1.52591	-1.41994	0.000831257	0.0178849
	MB	4151	3.06912	-0.8755	2.04946e-06	9.73556e-05
	MCF2L	23263	2.847	-0.114269	5.49878e-08	7.02492e-06
	MDH1B	130752	3.14658	-0.189776	1.9306e-08	3.32413e-06
	MECOM	2122	3.75666	0.781501	1.68737e-08	3.20724e-06
	MET	4233	1.32928	2.66933	0.00248894	0.0453716
	MID1	4281	1.91655	-0.241856	2.72596e-06	0.00012244
	MNS1	55329	1.79006	0.688105	1.04976e-06	5.68112e-05
	MOK	5891	1.02374	0.776002	2.18107e-05	0.000723279
	MORN2	729967	0.85697	2.72241	0.000203002	0.00517839
	MORN5	254956	3.16569	-0.0659872	6.732e-08	8.07115e-06
	MPDZ	8777	2.92281	-0.237577	8.99917e-07	5.11902e-05
	MRAP2	112609	3.72711	-1.23826	6.13996e-07	3.97084e-05
	MROH9	80133	3.36088	-1.4719	7.88952e-05	0.00225212
	MS4A2	2206	2.33005	-0.450593	1.43368e-05	0.000506696
	MS4A8	83661	4.18318	1.71397	2.36213e-10	2.16566e-07
	MSMB	4477	2.66808	2.99402	0.000161937	0.00425625
	MST1R	4486	1.72423	-0.481946	0.00036234	0.00862204
	MT2A	4502	0.976405	5.83929	0.000189569	0.00488367
	MTSS1L	92154	1.08172	1.80287	6.88473e-05	0.00199082
	MUC13	56667	3.55049	1.08441	1.04724e-06	5.68112e-05
	MUC15	143662	3.45604	0.342971	1.42543e-06	7.35656e-05
	MUC16	94025	1.73775	4.38127	0.00183325	0.0348027
	MUC2	4583	3.47106	1.69026	0.000252894	0.00626782
	MUC5B	727897	2.05977	1.16337	8.03391e-05	0.00228081
	MYCBPAP	84073	2.53513	-0.691749	2.34098e-06	0.000108269
	MYH14	79784	1.675	3.42922	0.00204488	0.038307
	MYLK	4638	2.48423	-1.06213	7.91796e-07	4.70887e-05
	MYO1B	4430	2.46571	2.14322	3.84384e-06	0.000161048
	MYO1D	4642	1.06691	3.16363	0.00191909	0.0361242
	MYO5C	55930	2.02977	1.49654	9.13052e-06	0.000345408
	MYO9B	4650	-0.36388	8.89301	0.00185727	0.0351032
	NAALADL2	254827	1.39533	-1.18483	0.000823346	0.0177984
	NAIP	4671	-0.816569	3.90294	0.000645958	0.0142605
	NAT14	57106	1.1578	0.381511	0.000280505	0.00690672
	NAV2	89797	1.35683	2.17972	4.92877e-05	0.00148588
	NBEA	26960	1.76688	1.611	2.97587e-07	2.27362e-05
	NBL1	4681	1.35678	1.69343	0.00148625	0.0292853
	NCALD	83988	2.14066	0.23075	5.29025e-07	3.52367e-05
	NCOA7	135112	0.517598	5.67423	0.00266164	0.0480143
	NEBL	10529	2.24476	2.11632	4.98715e-05	0.00149074
	NEGR1	257194	1.34501	-1.0055	0.0016034	0.0312773
	NEK10	152110	3.2808	-0.39251	2.74904e-07	2.16293e-05
	NEK11	79858	0.886144	1.81645	0.000333896	0.00804342
	NEK5	341676	3.31211	-1.20485	2.24559e-06	0.00010479
	NELL2	4753	1.69539	1.20958	0.000172966	0.00449308
	NFASC	23114	2.21217	-1.01964	0.000510818	0.0116568
	NFIB	4781	3.11522	-0.489986	6.1016e-06	0.000242601
	NHLRC4	283948	1.92747	-0.374631	2.2011e-07	1.88496e-05
	NME2	4831	0.696246	0.527585	0.00154333	0.0302191
	NME5	8382	3.87163	-0.0517401	1.85728e-06	9.13171e-05
	NME9	347736	1.18338	-0.362738	0.00106046	0.0219209
	NOS2	4843	3.71478	2.54378	1.23285e-05	0.000445827
	NPDC1	56654	1.82602	0.423245	8.4263e-07	4.88224e-05
	NPHP1	4867	1.61181	0.930981	1.06447e-06	5.74076e-05
	NPNT	255743	3.5572	-1.41567	1.58654e-06	8.00254e-05
	NQO1	1728	0.922079	4.14926	0.000206981	0.00526205
	NR2F2	7026	3.23413	-0.366961	1.24796e-06	6.52709e-05
	NRSN2	80023	1.11584	-0.0388607	3.56288e-05	0.00111508
	NRXN3	9369	4.33528	-1.45057	7.00887e-08	8.21355e-06
	NTN1	9423	1.47935	1.06642	0.000902095	0.0191815
	NTN4	59277	1.68576	1.1387	0.00224543	0.0417629
	NTRK2	4915	2.37887	-0.28924	1.29349e-06	6.72009e-05
	NTS	4922	4.13038	0.886295	1.02169e-05	0.000380228
	NUCB2	4925	0.61764	4.82465	5.62548e-05	0.00166058
	NUP62CL	54830	1.29382	-1.28457	0.00096333	0.0203724
	NWD1	284434	3.82151	1.26893	6.86192e-07	4.24404e-05
	OBSL1	23363	2.01747	-0.376545	3.02236e-06	0.000134207
	OCIAD2	132299	0.918879	1.78586	0.000240608	0.00600018
	ODF2L	57489	0.61394	3.39572	0.000389823	0.00919181
	OLFM2	93145	1.29528	-0.296137	0.00104479	0.0216543
	OLFML3	56944	1.39807	-0.808816	0.00165567	0.0321762
	OSBPL6	114880	3.44328	-0.0774212	5.77386e-10	3.91267e-07
	OSCP1	127700	1.17508	1.55984	4.84124e-06	0.000198567
	OVOL2	58495	2.17731	-1.27468	0.000629421	0.0139151
	OXTR	5021	3.31793	-0.105697	1.51621e-09	6.6785e-07
	PACRG	135138	3.27834	-0.475982	5.81006e-07	3.82091e-05
	PALMD	54873	3.46427	-0.936427	1.72678e-06	8.62616e-05
	PARVA	55742	2.64646	1.03887	9.55011e-08	9.9232e-06
	PBX1	5087	2.82776	-0.320442	4.98043e-06	0.000202676
	PCDH20	64881	2.43037	-1.5478	9.95985e-06	0.000372265
	PCDH7	5099	3.36489	-0.624407	1.60489e-06	8.06899e-05
	PCLO	27445	1.9256	-1.06219	0.000228698	0.00575847
	PCYT1B	9468	3.11732	-1.48044	9.66012e-06	0.000362802
	PDCL3	79031	0.446561	3.36595	0.00248432	0.0453402
	PDE8B	8622	0.81152	1.49263	0.00253958	0.0461327
	PDLIM2	64236	-0.470562	4.98647	0.00248021	0.0453184
	PDLIM4	8572	1.41962	1.04312	0.000341963	0.00821239
	PERP	64065	1.80003	4.1504	0.00119557	0.0242632
	PFN2	5217	3.24266	1.53653	1.19531e-10	1.65359e-07
	PHGDH	26227	0.879724	1.73107	0.00226221	0.0420248
	PHLDB2	90102	1.39055	0.0234383	0.00153336	0.0300995
	PHYHD1	254295	2.05967	-0.688651	2.25343e-07	1.9088e-05
	PIFO	128344	3.6064	1.93612	1.12378e-10	1.65359e-07
	PIGR	5284	4.00504	5.40916	7.82999e-10	4.51993e-07
	PIH1D2	120379	1.9232	-0.303486	1.99361e-06	9.50229e-05
	PIH1D3	139212	4.06486	-1.0176	1.00741e-06	5.56788e-05
	PIK3R3	8503	0.959109	2.15291	6.32228e-05	0.00184185
	PITPNM3	83394	1.30936	-0.135787	0.000458935	0.0106285
	PLCB4	5332	3.12525	0.533257	2.10963e-10	2.05505e-07
	PLCE1	51196	2.83953	-0.0673011	1.5022e-07	1.42764e-05
	PLCH1	23007	4.02477	-0.382189	1.09642e-07	1.1025e-05
	PLEKHA5	54477	1.29266	2.13046	4.73393e-05	0.00144107
	PLEKHG5	57449	1.60512	-0.956527	0.00159929	0.0312754
	PLEKHG7	440107	2.59145	0.551028	2.55648e-05	0.000833583
	PLEKHH1	57475	1.04918	0.517713	0.000983201	0.0206804
	PLEKHS1	79949	3.84042	1.80092	8.86474e-10	4.76434e-07
	PLS1	5357	2.45059	2.12641	6.15436e-06	0.000244076
	PLSCR4	57088	2.12441	-0.24175	1.89638e-06	9.21711e-05
	PLXNB1	5364	1.54684	2.11949	7.66402e-05	0.00219984
	PMEL	6490	1.37551	0.0110309	0.000162702	0.00426787
	PNPT1	87178	0.575143	4.49556	0.00146002	0.028878
	PODXL	5420	1.57414	1.63778	3.88352e-06	0.000162275
	POSTN	10631	4.73923	-0.366272	4.96772e-05	0.00149053
	PPAP2C	8612	2.82301	0.894482	5.1315e-07	3.4326e-05
	PPIL6	285755	2.24756	0.618828	8.75615e-09	2.09959e-06
	PPP1R16A	84988	0.454049	3.07946	0.00182994	0.0347823
	PPP1R32	220004	1.39829	0.526075	1.82681e-05	0.000621546
	PPP1R36	145376	1.28601	-0.52794	4.82881e-05	0.00146424
	PPP1R9A	55607	2.37027	-1.11869	1.96638e-06	9.45928e-05
	PPP4R4	57718	1.88874	-1.44892	0.000205633	0.00523693
	PRB1	5542	3.54815	-0.842643	0.00185022	0.0350395
	PRB3	5544	2.50494	-1.23298	0.000271911	0.00671632
	PRICKLE2	166336	2.9583	-0.865312	5.93116e-07	3.85179e-05
	PRKAA2	5563	3.10617	-0.576013	1.93856e-06	9.38338e-05
	PRODH	5625	3.02943	0.0153452	6.16811e-07	3.97257e-05
	PROM1	8842	4.01429	2.06143	1.09099e-08	2.36169e-06
	PRPH	5630	2.12037	-1.32161	0.000848828	0.0181978
	PRR15	222171	2.20038	1.361	1.7958e-08	3.29286e-06
	PRR15L	79170	2.40814	-0.826091	1.83042e-05	0.000621546
	PRR29	92340	1.77453	1.35652	3.36683e-07	2.49991e-05
	PRR4	11272	1.9249	0.837222	3.78623e-07	2.74475e-05
	PRSS12	8492	2.3277	0.74535	5.12505e-07	3.4326e-05
	PRSS23	11098	2.46011	2.69389	6.38189e-08	7.83214e-06
	PRSS33	260429	1.27632	0.640829	0.00117947	0.0240303
	PTGDR2	11251	2.68887	-0.520998	2.96278e-07	2.27362e-05
	PTGFR	5737	3.0877	-1.35896	0.000101269	0.002805
	PTK7	5754	2.47356	-0.256467	2.66546e-06	0.000120767
	PTPRF	5792	2.79375	2.54391	1.92202e-08	3.32413e-06
	PTPRT	11122	3.88299	0.0029528	1.35902e-07	1.31563e-05
	PTPRU	10076	1.86944	1.43127	8.64563e-05	0.00243232
	PTPRZ1	5803	3.00931	-0.227595	0.000138566	0.0036981
	PXDC1	221749	0.478232	5.07496	0.00246596	0.045217
	PYCR1	5831	2.03274	-0.355292	2.31573e-06	0.00010742
	PZP	5858	1.6084	0.296573	3.31366e-06	0.000144559
	RAB36	9609	2.74154	0.767441	4.9563e-08	6.7173e-06
	RAB3B	5865	3.25031	-1.29748	1.43256e-06	7.36893e-05
	RAB6B	51560	0.864631	-0.577706	0.00267795	0.0481968
	RAP1GAP	5909	2.5424	0.309358	0.000103243	0.00284803
	RASEF	158158	2.09348	-0.267947	0.00050305	0.0114964
	RASIP1	54922	1.74875	-1.11534	0.0017881	0.0342374
	RASSF6	166824	2.71192	-0.64517	1.35516e-05	0.000484439
	RASSF9	9182	3.48893	-1.30392	3.32969e-06	0.000144559
	RBM20	282996	2.94735	-1.51934	8.64638e-06	0.000327889
	RBM24	221662	2.06152	-0.58814	3.94701e-05	0.0012206
	RGS22	26166	4.20555	-0.325485	1.96189e-07	1.74731e-05
	RHOC	389	0.534663	5.12006	0.000870817	0.018618
	RHPN1	114822	0.811262	1.66657	0.000357423	0.00851804
	RHPN2	85415	2.46675	0.481345	2.30648e-05	0.000760016
	RIBC1	158787	2.21311	0.000766406	4.61217e-08	6.30573e-06
	RIBC2	26150	2.51741	-0.997341	1.52274e-06	7.78146e-05
	RIMKLA	284716	1.18884	-1.27542	0.00117627	0.0239966
	ROBO1	6091	1.12486	1.13462	0.000394199	0.0092766
	ROPN1L	83853	2.37579	1.69582	0.000170581	0.00445339
	RP1	6101	3.94847	-1.38939	1.76142e-06	8.77111e-05
	RPGRIP1L	23322	1.17981	0.748107	0.000108519	0.00298831
	RRAD	6236	1.78119	3.00194	0.000707069	0.0154563
	RSPH1	89765	3.40491	2.00303	5.50781e-09	1.48587e-06
	RSPH10B	222967	2.58224	-1.44737	3.45745e-05	0.00109085
	RSPH14	27156	3.07309	-1.29097	3.56529e-06	0.000152661
	RSPH4A	345895	3.24722	1.29074	1.13824e-11	5.07096e-08
	RSPH9	221421	2.32924	0.356877	3.07464e-07	2.31504e-05
	RTP4	64108	0.893328	2.4133	0.000350544	0.00836689
	RYR3	6263	1.84395	-0.354829	1.04453e-06	5.68112e-05
	SAMD15	161394	1.37595	-0.948613	0.000672385	0.0147603
	SAXO2	283726	3.97619	0.899813	5.39726e-08	6.9522e-06
	SCARA3	51435	2.87519	-1.17482	1.18483e-05	0.000430462
	SCD5	79966	1.58723	-0.982217	3.75751e-05	0.00116663
	SCGB1A1	7356	2.15854	4.72794	1.92216e-05	0.000644276
	SCGB2A1	4246	3.81081	-1.44307	3.41682e-05	0.00108021
	SDK1	221935	2.84595	-0.187714	1.8983e-06	9.21711e-05
	SDPR	8436	1.32277	-0.0136771	5.46885e-05	0.00162049
	SDR42E1	93517	1.49209	-1.22024	0.00137426	0.0274254
	SDSL	113675	0.618065	5.04559	0.00048802	0.0111857
	SEC14L3	266629	3.9594	-1.44775	1.10215e-06	5.86724e-05
	SELENBP1	8991	3.24546	1.93078	8.71171e-08	9.49515e-06
	SEMA3A	10371	1.81856	0.140358	5.82748e-05	0.00171696
	SEMA5A	9037	1.87493	-0.883782	0.000371021	0.00880545
	SEPT5	5413	1.61489	0.517639	0.00181791	0.0345957
	SERPINB10	5273	4.74995	0.0339037	2.17449e-08	3.68387e-06
	SERPINB3	6317	3.40676	4.24964	1.40475e-05	0.000497599
	SERPINF1	5176	0.86327	3.36454	0.000569131	0.0127267
	SEZ6L2	26470	1.8416	-1.25027	0.000376932	0.00892837
	SHANK2	22941	2.55518	-0.492627	4.4739e-05	0.00136726
	SHFM1	7979	0.462842	5.23538	0.000686064	0.0150182
	SIGLEC8	27181	1.50356	0.106142	6.73387e-05	0.00195171
	SIX1	6495	3.58495	0.0474729	8.27628e-07	4.85046e-05
	SIX2	10736	4.47712	-0.753559	1.0117e-08	2.32452e-06
	SIX4	51804	3.4136	0.412819	2.74637e-07	2.16293e-05
	SIX5	147912	1.16705	-0.959869	0.00118598	0.0241315
	SLC12A2	6558	0.944597	3.48495	4.20826e-05	0.00129369
	SLC13A3	64849	3.77133	-0.792775	3.08185e-08	4.53149e-06
	SLC16A9	220963	3.79902	0.791811	1.10767e-07	1.10667e-05
	SLC22A16	85413	1.53042	0.707533	0.000166974	0.00436654
	SLC22A23	63027	1.22073	2.40078	0.0018473	0.0350268
	SLC23A1	9963	1.24308	-0.730671	0.00141275	0.0280141
	SLC24A3	57419	1.14647	-0.236587	0.000458015	0.010623
	SLC25A4	291	1.76198	0.555906	2.84314e-07	2.19372e-05
	SLC26A4	5172	3.09865	1.43367	1.86944e-07	1.67454e-05
	SLC26A4-AS1	286002	2.96643	-1.36397	0.000421062	0.00985386
	SLC27A2	11001	3.12035	1.25671	1.4415e-10	1.65359e-07
	SLC29A4	222962	1.62418	-1.15988	0.000179994	0.00465237
	SLC2A10	81031	3.7612	-0.0220116	2.89148e-08	4.39925e-06
	SLC2A12	154091	0.953956	0.164769	0.000317813	0.00767974
	SLC34A2	10568	2.20525	1.83358	4.24461e-05	0.00130229
	SLC44A3	126969	1.97066	-0.209613	0.00214796	0.0401417
	SLC44A4	80736	3.29121	3.38231	1.61196e-08	3.1405e-06
	SLC4A4	8671	3.54748	-0.175674	4.24999e-09	1.29883e-06
	SLC52A1	55065	2.15769	-1.53682	6.91438e-07	4.25959e-05
	SLC5A1	6523	2.16099	-0.259062	0.00238393	0.0438409
	SLC5A8	160728	4.15547	1.23779	4.54529e-07	3.13466e-05
	SLC6A9	6536	2.01403	-0.43776	0.00012843	0.00346317
	SLC7A2	6542	3.37589	0.8909	7.28299e-07	4.43409e-05
	SLC9A3	6550	2.08619	0.920977	0.000207295	0.00526205
	SLFN13	146857	0.757109	3.17656	0.000192116	0.00494111
	SLITRK6	84189	3.9847	-0.49155	8.30475e-07	4.85046e-05
	SLPI	6590	2.28381	6.44361	3.45e-06	0.000148131
	SMARCA1	6594	1.7865	-0.652617	1.2538e-05	0.000452353
	SMIM22	440335	1.96713	0.403768	0.000230034	0.00578275
	SMIM6	100130933	1.82989	-1.48022	0.000476789	0.0109657
	SMPD3	55512	1.10232	1.96289	8.06181e-05	0.00228457
	SNCA	6622	0.807698	2.63544	0.00224441	0.0417629
	SNCAIP	9627	1.41123	-0.786263	0.000477012	0.0109657
	SNHG5	387066	0.765117	5.02792	0.000878829	0.0187636
	SNTN	132203	4.05344	1.86591	1.1856e-08	2.49713e-06
	SOCS2	8835	0.854121	3.05717	0.00112799	0.0231327
	SOX2	6657	4.07988	0.841806	5.13029e-09	1.45767e-06
	SOX21	11166	4.0872	0.37143	4.42181e-07	3.10443e-05
	SOX21-AS1	100507533	3.79722	-0.657764	6.76629e-07	4.21549e-05
	SOX9	6662	2.08877	0.626235	0.00228566	0.0423183
	SPA17	53340	0.969264	1.62595	0.000238976	0.00596904
	SPAG16	79582	1.12622	1.51051	3.01149e-06	0.000134106
	SPAG17	200162	3.37464	1.07633	2.48621e-08	4.03647e-06
	SPAG6	9576	3.66958	1.5148	2.70382e-08	4.21417e-06
	SPAG8	26206	1.52166	0.741182	7.22373e-06	0.000278605
	SPATA17	128153	2.75852	-0.689742	5.05824e-08	6.7772e-06
	SPATA18	132671	2.57297	2.08545	2.69011e-09	9.7507e-07
	SPATA6L	55064	2.38977	-1.09622	7.23952e-06	0.000278605
	SPDEF	25803	3.83532	1.39184	1.71906e-07	1.57607e-05
	SPEF1	25876	2.76597	-0.186471	9.62486e-07	5.35761e-05
	SPEF2	79925	1.53306	1.381	6.85928e-06	0.000265729
	SPNS3	201305	1.27455	0.510564	0.00206157	0.0385733
	SPON2	10417	1.241	-0.656908	0.00124777	0.0252241
	SRD5A2	6716	3.6886	-1.04494	2.05505e-06	9.73556e-05
	SRGAP3	9901	1.02319	1.243	0.000549442	0.0123573
	SRGAP3-AS2	100507660	3.85842	0.347779	5.14382e-09	1.45767e-06
	ST6GALNAC1	55808	3.80477	1.67663	9.76418e-10	5.07282e-07
	STEAP2	261729	2.95418	-1.29073	3.70528e-05	0.00115501
	STK33	65975	3.39385	0.0330571	6.6569e-08	8.06069e-06
	STMND1	401236	4.0796	-0.749414	1.04391e-06	5.68112e-05
	STOML3	161003	3.67084	0.080581	6.73101e-07	4.21549e-05
	STOX1	219736	2.84028	-0.521849	4.87542e-05	0.00147264
	STRA6	64220	2.89005	-1.29388	4.89255e-06	0.000200145
	SUSD4	55061	1.91588	-1.2656	0.000156273	0.00412825
	SVEP1	79987	2.2305	-0.593769	1.97455e-07	1.7486e-05
	SYBU	55638	3.74868	0.274469	3.77801e-09	1.22675e-06
	SYNM	23336	1.22071	-0.271806	0.00020897	0.00529594
	SYTL2	54843	2.13071	3.04575	4.80235e-09	1.41225e-06
	SYTL5	94122	2.94175	-0.427062	1.78857e-05	0.000609992
	TACC2	10579	2.5128	1.50172	2.95417e-05	0.000953285
	TBX1	6899	1.0967	-1.08114	0.00228035	0.0423114
	TCTE1	202500	3.39738	-1.4251	6.53339e-06	0.000253939
	TCTEX1D1	200132	2.63709	0.0055072	2.72253e-06	0.00012244
	TCTEX1D2	255758	1.44264	0.325482	9.60722e-07	5.35761e-05
	TEKT1	83659	3.64217	0.918674	9.03243e-08	9.70892e-06
	TEKT2	27285	2.75009	0.584584	2.29037e-07	1.91683e-05
	TEKT4	150483	1.6895	-1.15528	0.000554108	0.0124443
	TEX26	122046	4.12497	-1.09528	2.1638e-05	0.000719084
	TEX9	374618	1.72927	-0.58359	0.00028246	0.00694388
	TFF1	7031	2.69173	-1.29702	0.0014271	0.0282628
	TFF3	7033	3.59421	2.92171	8.18642e-11	1.65359e-07
	THRB	7068	2.05745	0.0640714	3.9907e-05	0.00122923
	TIMP4	7079	1.35282	-0.367746	5.71585e-06	0.000229606
	TLR3	7098	1.08901	0.607085	0.00131911	0.0264944
	TMC4	147798	1.73298	2.53895	0.000214193	0.0054195
	TMC5	79838	2.2305	3.28146	0.000117165	0.00320938
	TMCC2	9911	1.37767	-0.596484	0.000520561	0.0118445
	TMEM125	128218	3.2783	0.136105	9.40058e-08	9.9232e-06
	TMEM184A	202915	1.72308	0.994861	0.00257432	0.0467093
	TMEM190	147744	3.19899	0.894895	6.60061e-07	4.16507e-05
	TMEM231	79583	1.4299	2.17973	7.17651e-09	1.80757e-06
	TMEM232	642987	3.05942	-0.164133	5.17663e-10	3.66741e-07
	TMEM30B	161291	2.75848	1.4605	1.20087e-05	0.000435275
	TMEM67	91147	1.10816	1.77807	0.000156857	0.00413668
	TMEM98	26022	3.70749	-0.511402	6.67156e-08	8.06069e-06
	TMPRSS3	64699	2.19633	-0.345506	1.87542e-06	9.19191e-05
	TMSB10	9168	0.499549	9.54379	0.00113185	0.0231509
	TMSB10P1	100506723	0.550921	6.76125	0.000314911	0.00762144
	TNFAIP8L1	126282	1.1357	2.99231	2.50681e-07	2.01684e-05
	TNFRSF19	55504	4.03833	0.293209	3.52127e-08	4.90153e-06
	TOM1L1	10040	1.55633	0.364062	2.00638e-05	0.000669624
	TOMM34	10953	0.509961	4.26784	0.000611621	0.0135985
	TOX3	27324	2.83758	-1.11377	2.97114e-05	0.000955372
	TP73	7161	2.37376	-0.824076	1.69755e-05	0.000582776
	TPM1	7168	0.532098	3.19832	0.00147264	0.0290539
	TPPP3	51673	2.90819	3.00568	1.06274e-08	2.35347e-06
	TPSAB1	7177	2.66992	1.92211	4.80741e-05	0.00146059
	TPSB2	64499	2.70522	1.97391	7.88175e-05	0.00225212
	TPSD1	23430	2.85461	-0.723976	0.000246038	0.00611602
	TRABD2A	129293	0.822959	-0.165065	0.00153619	0.0301171
	TREX1	11277	0.595747	4.11451	0.00200487	0.0376027
	TRIM7	81786	1.36991	-0.162625	7.0809e-05	0.00203622
	TRPV5	56302	-1.33843	-1.49287	0.00047508	0.0109535
	TRPV6	55503	1.93068	-0.9956	0.000101001	0.002805
	TSGA10	80705	1.90048	0.312663	7.43059e-07	4.45548e-05
	TSHZ2	128553	1.62193	0.211446	0.000549431	0.0123573
	TSNAXIP1	55815	1.94892	0.0573607	1.62547e-05	0.00056299
	TSPAN1	10103	3.65816	4.84954	3.05917e-09	1.08364e-06
	TSPAN11	441631	3.78235	-1.31227	2.23967e-07	1.90751e-05
	TSPAN12	23554	1.29675	-0.230864	0.00032495	0.00784006
	TSPAN13	27075	1.78903	3.83803	8.54111e-07	4.92204e-05
	TSPAN18	90139	1.15838	-0.41995	0.000801511	0.0173746
	TSPAN19	144448	4.25661	0.383568	2.10048e-07	1.82078e-05
	TSPAN8	7103	4.79278	1.96958	3.64925e-09	1.21611e-06
	TTC16	158248	2.64408	-0.583745	3.18348e-06	0.000140163
	TTC25	83538	2.71417	0.256659	2.55038e-08	4.09796e-06
	TTC26	79989	0.962857	0.859328	0.000614432	0.0136224
	TTC29	83894	3.4411	-0.391291	4.63129e-07	3.15211e-05
	TTC30A	92104	0.874538	1.3321	0.00103637	0.0215371
	TTC39A	22996	2.29234	0.474416	3.31701e-06	0.000144559
	TTLL10	254173	2.47785	0.25048	1.5402e-06	7.82655e-05
	TTLL10-AS1	100506376	3.34449	-1.58376	1.51691e-08	3.03109e-06
	TTLL7	79739	1.96253	-1.29085	6.22932e-06	0.000245177
	TTLL9	164395	1.77843	-1.12327	0.000152785	0.00405675
	TUB	7275	2.64543	-0.587119	8.30921e-07	4.85046e-05
	TUBA4B	80086	1.79875	1.00912	0.000464354	0.0107221
	TUSC3	7991	3.65216	0.463115	2.49719e-06	0.000114474
	UAP1	6675	0.495625	4.88663	0.00150816	0.0296795
	UBFD1	56061	0.380322	4.05785	0.00228616	0.0423183
	UBXN10	127733	1.40647	1.92726	0.000100921	0.002805
	UGT2A1	10941	4.60063	0.883913	2.15357e-06	0.000101101
	UNC119B	84747	0.731309	3.04391	5.60584e-05	0.00165792
	UPK1B	7348	3.96264	2.54362	2.46582e-07	2.00168e-05
	URB1-AS1	84996	0.666192	0.170609	0.00263884	0.0477135
	USP41	373856	1.06235	0.496784	0.00131483	0.0264767
	VANGL2	57216	2.11568	-0.437438	0.00017285	0.00449308
	VIPR1	7433	1.45531	-0.325685	0.0021862	0.0407585
	VSIG1	340547	1.52404	-1.26701	0.00101693	0.0213035
	VSTM1	284415	1.77192	0.546869	0.000685012	0.0150163
	VSTM2L	128434	3.48058	-0.13354	1.93831e-08	3.32413e-06
	VTCN1	79679	2.66284	-0.0682102	1.38253e-05	0.000491966
	VWA3A	146177	2.65694	1.26141	1.63705e-05	0.000565744
	VWA3B	200403	4.0313	0.850518	7.31779e-09	1.8104e-06
	WBSCR22	114049	0.378931	4.62529	0.0012999	0.0262438
	WDR31	114987	1.36714	-0.839728	0.00146897	0.0290182
	WDR38	401551	2.56206	0.728717	6.2658e-06	0.000245374
	WDR54	84058	1.26701	1.54561	1.97287e-06	9.4613e-05
	WDR63	126820	2.58057	0.207026	3.52221e-08	4.90153e-06
	WDR66	144406	3.20755	1.38558	1.68929e-09	6.92877e-07
	WDR78	79819	3.36151	0.947907	1.54258e-09	6.6785e-07
	WDR86-AS1	100131176	2.63447	-0.417937	4.49412e-07	3.12908e-05
	WDR93	56964	2.60325	-1.4367	1.15475e-05	0.000420511
	WFDC2	10406	2.67281	5.10316	3.69977e-05	0.00115501
	WFDC6	140870	3.19115	-1.41508	3.82049e-06	0.000160502
	WISP1	8840	-2.82717	0.237031	0.00110136	0.0226461
	WNK2	65268	2.29521	-0.237756	2.84748e-05	0.000924599
	WNT5A	7474	1.57671	1.47436	0.000798233	0.0173277
	ZBBX	79740	3.68854	0.72413	7.50417e-08	8.72836e-06
	ZC2HC1C	79696	1.3749	-0.233536	2.30765e-06	0.000107364
	ZDHHC1	29800	1.35399	0.257176	3.42229e-06	0.000147725
	ZFAT	57623	1.1077	3.17564	3.15538e-05	0.00100162
	ZMYND10	51364	2.51887	2.03092	1.81803e-08	3.29485e-06
	ZMYND12	84217	0.919756	0.556971	0.00253005	0.0460132
	ZNF204P	7754	1.93116	-0.13842	9.41517e-06	0.000354456
	ZNF214	7761	1.5343	-0.596352	0.00113138	0.0231509
	ZNF474	133923	2.65422	-0.652486	7.78251e-08	8.91899e-06
	ZNF704	619279	1.37166	0.0400101	2.1963e-05	0.000726784
	ZNF750	79755	2.40165	0.794502	0.000151593	0.00403197
	ZNF853	54753	1.50804	-1.35054	0.000386872	0.00914991

## Sheet: Table S6
	Table S6. Gene ontology biological processes associated with the set of genes that are networked around the hubs.
	Hub (No. genes)	Interacting genes	Function	Adjusted
				p-value
	EGFR (n=73)	ACTA2, AP1M2, ARFGEF3, BDKRB2, C9orf3, CARS2, CAV2, CBLC, CD2AP, CDH1, CLU, COL1A1, CTGF, CTNNA1, CTTN, CX3CL1, CYBB, CYP2J2, DAG1, DSG2, DUOX1, DUSP3, EFNA1, EGFR, EPS8, ERBB2, FASN, FBLIM1, FGFR2, GLIPR2, GPBAR1, HDC, HMGB3, IGFBP3, IL13, IL33, ITGB4, KITLG, LAMC2, LSR, MAPK8IP1, MAPKAPK3, MS4A2, MST1R, MYO1B, MYO1D, NFIB, NOS2, NTRK1, NTS, PBX1, PIK3R3, PLCE1, POSTN, PTPN21, PTPRF, PTPRK, RUSC…	positive regulation of MAPK cascade (GO:0043410)	2.62e-05
			epithelial cell development (GO:0002064)	0.000101
			positive regulation of kinase activity (GO:0033674)	0.000345
			regulation of epithelial cell proliferation (GO:0050678)	0.000454
			ERBB signaling pathway (GO:0038127)	0.00187
			epidermal growth factor receptor signaling pathway (GO:0007173)	0.00187
	ERBB2 (n=65)	ACTA2, AGR2, AP1M2, CCDC80, CCND3, CDH1, CDH3, CHST10, CLDN3, CLDN4, CLU, COL1A1, CTGF, CTTN, CYP2J2, DAG1, DECR1, DSG2, EFNA1, EGFR, EPHX2, EPPK1, ERBB2, FASN, FGFR2, FOXA1, FSTL1, FXYD3, GNAI1, HOMER2, IGFBP3, IL1RL1, IRF6, ITGB4, LAMA3, LAMC2, LAMP1, LSR, MAPK8IP1, MATK, MFNG, MSMB, MUC13, NET1, NFIB, NOS2, NRG4, NTRK1, PBX1, PDLIM4, PIK3R3, PLOD2, PLXNB1, PODXL, PPP2R5A, PRR15L, PTPRK, PTPRZ1…	regulation of cell adhesion (GO:0030155)	0.00119
			glandular epithelial cell differentiation (GO:0002067)	0.00131
			lung epithelial cell differentiation (GO:0060487)	0.00333
			extracellular matrix organization (GO:0030198)	0.00456
			lung secretory cell differentiation (GO:0061140)	0.00525
	CDH1 (n=56)	ACTA2, AJUBA, AMOT, ANK3, AZGP1, C9orf3, CCL17, CDC42EP5, CDH1, CDH3, CFTR, CLCA2, CLDN1, CLDN3, CLDN4, CTNNA1, DDR1, DNAJB4, EGFR, ERBB2, ESRP2, FOXA1, GLIPR2, GRHL2, ID4, IGFBP3, IL5, IL13, ITGB6, KRT8, LOX, MAGI1, MAPKAPK3, MEIS2, MST1R, MUC16, OCLN, PBX1, PKP2, PKP4, PLEKHA7, PODXL, POSTN, PRKAA2, PTPRF, PTPRU, RAP1GAP, RRAS2, SEMA3A, SIX1, SLC9A3R2, SOX9, SPDEF, TFAP2A, TPBG, YES1, ZFYVE9	cell junction organization (GO:0034330)	2.86e-06
			cell junction assembly (GO:0034329)	0.000116
			single organismal cell-cell adhesion (GO:0016337)	0.000129
			epithelial cell development (GO:0002064)	0.000929
			positive regulation of cell migration (GO:0030335)	0.00195
			morphogenesis of an epithelium (GO:0002009)	0.00222
	IL13 (n=48)	ALOX15, CCL17, CCL26, CD209, CD1A, CD1B, CD1C, CD1E, CD200R1, CD300LF, CDH1, CFI, CHN2, COL1A1, CTGF, CTNNAL1, CX3CL1, CYBB, DUOX1, EGFR, FCER1A, FOXA3, G6PD, GATA1, GATA2, HDC, HOMER2, IL5, IL13, IL33, IL1RL1, KITLG, MAPK10, MATK, MUC2, NOS2, NTN1, POSTN, SERPINA1, SERPINB3, SERPINB4, SERPINB5, SLC26A4, SPDEF, ST3GAL6, STXBP1, TLR3, TPSAB1/TPSB2, TRPV1	positive regulation of inflammatory response (GO:0050729)	0.000616
			positive regulation of macrophage activation (GO:0043032)	0.00197
			cellular response to cytokine stimulus (GO:0071345)	0.0027
			positive regulation of defense response (GO:0031349)	0.00366
			positive regulation of immune effector process (GO:0002699)	0.00659
	Data analysis was performed with Enrichr software 21.

## Sheet: Table S7
	Table S7. Multiplex literature mining was performed for the genes associated with the four dominant hubs (EGFR, ERBB2, CDH1 and IL13) in the merged module.
	Gene Symbol	EGFR	ERBB2	CDH1	IL13	Asthma	Wheeze	Airways hyperreactivity	Airways remodeling	Mucous	Atopy	Allergen	Th2	Lung development	Epithelium	TOTAL
	ACTA2	ACTA2	ACTA2	ACTA2		13	0	0	3	4	0	2	4	26	110	162
	AGR2		AGR2			8	0	0	0	19	0	4	1	5	20	57
	AJUBA			AJUBA		0	0	0	0	0	0	0	0	3	2	5
	ALOX15				ALOX15	61	0	0	1	9	1	7	22	13	109	223
	AMOT			AMOT		0	0	0	0	0	0	0	0	1	11	12
	ANK3			ANK3		0	0	0	0	0	0	0	0	0	2	2
	AP1M2	AP1M2	AP1M2			0	0	0	0	0	0	0	0	1	1	2
	ARFGEF3	ARFGEF3				0	0	0	0	0	0	0	0	0	0	0
	AZGP1			AZGP1		1	0	0	0	1	0	0	0	0	7	9
	BDKRB2	BDKRB2				74	1	7	1	12	0	18	0	10	235	358
	C9orf3	C9orf3		C9orf3		0	0	0	0	0	0	0	0	0	0	0
	CARS2	CARS2				0	0	0	0	0	0	0	0	0	0	0
	CAV2	CAV2				1	0	0	0	0	0	0	0	5	8	14
	CBLC	CBLC				0	0	0	0	0	0	0	0	0	4	4
	CCDC80		CCDC80			0	0	0	0	0	0	0	0	0	2	2
	CCL17			CCL17	CCL17	143	1	5	1	15	13	106	316	40	48	688
	CCL26				CCL26	64	0	0	1	6	3	16	65	12	37	204
	CCND3		CCND3			0	0	0	0	1	0	0	0	4	18	23
	CD1A				CD1A	34	0	0	0	36	16	68	83	17	372	626
	CD1B				CD1B	1	0	0	0	1	0	1	13	1	17	34
	CD1C				CD1C	17	0	0	0	3	3	14	33	5	29	104
	CD1E				CD1E	1	0	0	0	0	0	1	0	0	0	2
	CD200R1				CD200R1	0	0	0	0	1	0	1	6	1	5	14
	CD209				CD209	3	0	0	0	3	0	2	18	0	11	37
	CD2AP	CD2AP				0	0	0	0	0	0	0	0	1	17	18
	CD300LF				CD300LF	0	0	0	0	0	1	0	0	0	0	1
	CDC42EP5			CDC42EP5		0	0	0	0	0	0	0	0	0	1	1
	CDH1	CDH1	CDH1	CDH1	CDH1	5	0	0	0	3	1	0	1	20	85	115
	CDH3		CDH3	CDH3		0	0	0	0	1	0	0	0	4	15	20
	CFI				CFI	5	0	0	0	1	0	0	0	5	12	23
	CFTR			CFTR		88	2	1	10	325	3	10	11	252	1022	1724
	CHN2				CHN2	0	0	0	0	0	0	0	0	0	3	3
	CHST10		CHST10			0	0	0	0	0	0	0	1	1	1	3
	CLCA2			CLCA2		0	0	0	0	1	0	0	0	2	14	17
	CLDN1			CLDN1		9	0	0	1	14	2	14	9	13	354	416
	CLDN3		CLDN3	CLDN3		0	0	0	0	3	0	0	0	3	72	78
	CLDN4		CLDN4	CLDN4		2	0	0	0	4	0	1	5	4	89	105
	CLU	CLU	CLU			2	0	0	0	4	0	1	1	5	85	98
	COL1A1	COL1A1	COL1A1		COL1A1	5	0	0	0	0	0	1	2	16	20	44
	CTGF	CTGF	CTGF		CTGF	23	0	0	4	4	0	1	7	76	204	319
	CTNNA1	CTNNA1		CTNNA1		1	0	0	0	2	0	0	0	3	78	84
	CTNNAL1				CTNNAL1	2	0	0	0	0	0	0	0	0	1	3
	CTTN	CTTN	CTTN			2	0	0	0	1	0	0	0	3	37	43
	CX3CL1	CX3CL1			CX3CL1	19	0	0	0	5	1	7	19	19	97	167
	CYBB	CYBB			CYBB	12	0	0	0	2	0	0	4	19	131	168
	CYP2J2	CYP2J2	CYP2J2			1	0	0	0	0	0	0	0	4	27	32
	DAG1	DAG1	DAG1			0	0	0	0	0	0	0	0	2	35	37
	DDR1			DDR1		3	0	0	0	0	1	0	0	16	21	41
	DECR1		DECR1			0	0	0	0	0	0	0	0	0	0	0
	DNAJB4			DNAJB4		0	0	0	0	0	0	1	0	2	2	5
	DSG2	DSG2	DSG2			1	0	0	0	2	0	0	1	0	25	29
	DUOX1	DUOX1			DUOX1	6	0	0	0	8	0	1	9	6	38	68
	DUSP3	DUSP3				0	0	0	0	0	0	0	0	0	0	0
	EFNA1	EFNA1	EFNA1			0	0	0	0	0	0	0	0	3	2	5
	EGFR	EGFR	EGFR	EGFR	EGFR	112	0	1	9	161	5	20	23	1238	1127	2696
	EPHX2		EPHX2			1	0	0	0	0	0	0	1	2	7	11
	EPPK1		EPPK1			0	0	0	0	0	0	0	0	0	2	2
	EPS8	EPS8				0	0	0	0	0	0	0	0	0	16	16
	ERBB2	ERBB2	ERBB2	ERBB2		7	0	0	0	24	0	1	28	257	628	945
	ESRP2			ESRP2		0	0	0	0	0	0	0	0	0	2	2
	FASN	FASN	FASN			0	0	0	0	1	0	0	1	4	15	21
	FBLIM1	FBLIM1				0	0	0	0	0	0	0	0	1	1	2
	FCER1A				FCER1A	22	0	0	0	3	16	11	3	3	0	58
	FGFR2	FGFR2	FGFR2			0	0	1	0	7	1	1	1	60	273	344
	FOXA1		FOXA1	FOXA1		2	0	0	0	3	0	1	0	21	61	88
	FOXA3				FOXA3	5	0	0	0	7	0	3	3	5	9	32
	FSTL1		FSTL1			0	0	0	0	0	0	0	0	7	4	11
	FXYD3		FXYD3			0	0	0	0	3	0	0	0	0	0	3
	G6PD				G6PD	13	0	0	0	7	1	2	1	12	48	84
	GATA1				GATA1	11	0	1	1	2	10	3	12	6	23	69
	GATA2				GATA2	9	0	0	1	1	5	1	14	5	45	81
	GLIPR2	GLIPR2		GLIPR2		0	0	0	0	0	0	1	0	0	1	2
	GNAI1		GNAI1			0	0	0	0	0	0	0	0	0	1	1
	GPBAR1	GPBAR1				0	0	0	0	1	0	0	0	1	3	5
	GRHL2			GRHL2		1	0	0	1	0	0	0	0	3	11	16
	HDC	HDC			HDC	14	0	0	0	7	0	6	20	15	27	89
	HMGB3	HMGB3				0	0	0	0	0	0	0	0	1	0	1
	HOMER2		HOMER2		HOMER2	0	0	0	0	0	0	0	0	0	0	0
	ID4			ID4		0	1	0	0	0	0	0	1	3	13	18
	IGFBP3	IGFBP3	IGFBP3	IGFBP3		13	2	0	0	3	0	3	3	43	155	222
	IL13	IL13		IL13	IL13	1329	18	74	36	319	130	593	1564	279	250	4592
	IL1RL1		IL1RL1		IL1RL1	91	1	3	4	6	8	29	143	22	19	326
	IL33	IL33			IL33	104	2	2	2	6	6	30	158	18	42	370
	IL5			IL5	IL5	118	3	5	0	11	7	56	165	15	12	392
	IRF6		IRF6			0	0	0	0	1	0	0	0	1	14	16
	ITGB4	ITGB4	ITGB4			7	0	0	0	32	1	1	2	12	242	297
	ITGB6			ITGB6		0	0	0	0	0	0	0	0	4	3	7
	KITLG	KITLG			KITLG	179	2	6	7	99	13	72	239	450	3055	4122
	KRT8			KRT8		0	0	0	0	1	0	0	0	1	31	33
	LAMA3		LAMA3			0	0	0	0	5	0	0	0	2	14	21
	LAMC2	LAMC2	LAMC2			0	0	0	0	9	0	0	0	4	54	67
	LAMP1		LAMP1			1	0	0	0	1	0	1	2	2	28	35
	LOX			LOX		64	0	0	2	20	0	8	29	59	375	557
	LSR	LSR	LSR			3	0	0	0	1	1	3	2	3	4	17
	MAGI1			MAGI1		0	0	0	0	0	0	0	0	1	4	5
	MAPK10				MAPK10	0	0	0	0	0	0	0	0	1	0	1
	MAPK8IP1	MAPK8IP1	MAPK8IP1			0	0	0	0	0	0	0	0	0	2	2
	MAPKAPK3	MAPKAPK3		MAPKAPK3		0	0	0	0	0	0	0	0	2	1	3
	MATK		MATK		MATK	0	0	0	0	0	0	0	1	1	1	3
	MEIS2			MEIS2		0	0	0	0	0	0	0	0	0	7	7
	MFNG		MFNG			1	0	0	0	0	0	0	1	0	2	4
	MS4A2	MS4A2				31	2	0	0	0	14	10	3	1	0	61
	MSMB		MSMB			0	0	0	0	0	0	0	0	1	3	4
	MST1R	MST1R		MST1R		0	0	0	0	0	0	0	0	2	2	4
	MUC13		MUC13			0	0	0	0	6	0	0	0	0	12	18
	MUC16			MUC16		2	0	0	0	18	0	1	0	4	62	87
	MUC2				MUC2	34	1	2	0	423	0	2	16	14	378	870
	MYO1B	MYO1B				0	0	0	0	0	0	0	0	0	1	1
	MYO1D	MYO1D				0	0	0	0	0	0	0	0	0	0	0
	NET1		NET1			0	0	0	0	0	0	0	0	0	3	3
	NFIB	NFIB	NFIB			0	0	0	0	0	0	0	0	10	9	19
	NOS2	NOS2	NOS2		NOS2	138	1	11	4	57	7	34	121	117	738	1228
	NRG4		NRG4			0	0	0	0	0	0	0	0	0	3	3
	NTN1				NTN1	0	0	0	0	1	0	0	0	1	1	3
	NTRK1	NTRK1	NTRK1			1	0	0	0	0	0	0	0	2	2	5
	NTS	NTS				24	5	1	1	5	0	10	5	13	47	111
	OCLN			OCLN		5	0	0	1	14	0	8	1	7	432	468
	PBX1	PBX1	PBX1	PBX1		0	0	0	0	0	0	0	0	6	14	20
	PDLIM4		PDLIM4			7	0	0	0	3	1	0	6	52	347	416
	PIK3R3	PIK3R3	PIK3R3			0	0	0	0	0	0	0	0	0	0	0
	PKP2			PKP2		0	0	0	0	0	0	1	0	0	12	13
	PKP4			PKP4		0	0	0	0	0	0	0	0	0	5	5
	PLCE1	PLCE1				0	0	0	0	0	0	0	1	1	0	2
	PLEKHA7			PLEKHA7		0	0	0	0	0	0	0	0	0	4	4
	PLOD2		PLOD2			0	0	0	0	0	0	0	0	1	2	3
	PLXNB1		PLXNB1			0	0	0	0	0	0	0	0	4	12	16
	PODXL		PODXL	PODXL		0	0	0	0	0	0	0	0	4	4	8
	POSTN	POSTN		POSTN	POSTN	46	0	1	4	6	2	8	23	20	36	146
	PPP2R5A		PPP2R5A			0	0	0	0	0	0	0	0	0	0	0
	PRKAA2			PRKAA2		0	0	0	0	0	0	0	0	0	8	8
	PRR15L		PRR15L			0	0	0	0	0	0	0	0	0	0	0
	PTPN21	PTPN21				0	0	0	0	1	0	0	0	0	0	1
	PTPRF	PTPRF		PTPRF		1	0	0	0	0	0	0	0	8	18	27
	PTPRK	PTPRK	PTPRK			0	0	0	0	0	0	0	0	2	2	4
	PTPRU			PTPRU		0	0	0	0	0	0	0	0	1	3	4
	PTPRZ1		PTPRZ1			0	0	0	0	0	0	0	0	0	4	4
	RAP1GAP			RAP1GAP		1	0	0	0	0	0	1	0	0	3	5
	RRAS2			RRAS2		1	0	0	0	0	0	0	0	0	2	3
	RUSC1	RUSC1				0	0	0	0	0	0	0	0	0	0	0
	SCD5	SCD5				0	0	0	0	0	0	0	0	0	0	0
	SDPR		SDPR			0	0	0	0	0	0	0	0	0	1	1
	SEMA3A			SEMA3A		3	0	0	0	0	1	0	3	10	65	82
	SERPINA1				SERPINA1	9	0	0	0	2	1	2	0	16	7	37
	SERPINB3				SERPINB3	5	0	0	0	1	0	3	2	0	8	19
	SERPINB4				SERPINB4	3	0	0	0	1	0	3	1	0	3	11
	SERPINB5				SERPINB5	0	0	0	0	1	0	0	0	1	5	7
	SIX1			SIX1		0	0	0	0	0	0	0	0	4	34	38
	SLC12A2	SLC12A2				1	0	0	0	3	0	1	0	4	37	46
	SLC26A4				SLC26A4	14	0	0	0	8	0	2	3	6	24	57
	SLC5A1	SLC5A1				0	0	0	0	0	0	0	0	0	28	28
	SLC9A3R2			SLC9A3R2		0	0	0	0	0	0	0	0	0	1	1
	SOX9	SOX9		SOX9		0	0	0	0	4	0	0	0	31	176	211
	SPDEF	SPDEF	SPDEF	SPDEF	SPDEF	14	0	0	1	25	0	8	9	6	29	92
	SPTLC1	SPTLC1				1	0	0	0	0	0	0	0	0	1	2
	SQLE		SQLE			0	0	0	0	0	0	0	0	0	0	0
	ST3GAL6		ST3GAL6		ST3GAL6	0	0	0	0	1	0	0	1	0	0	2
	STRBP		STRBP			0	0	0	0	0	0	0	0	0	1	1
	STX6	STX6				0	0	0	0	0	0	0	0	0	0	0
	STXBP1				STXBP1	0	0	0	0	0	0	0	0	0	1	1
	TFAP2A	TFAP2A	TFAP2A	TFAP2A		2	0	0	0	1	0	0	0	12	91	106
	TLR3	TLR3			TLR3	90	2	3	2	22	9	19	73	42	127	389
	TOM1L1	TOM1L1				0	0	0	0	0	0	0	0	0	4	4
	TP63	TP63				1	0	0	0	8	0	0	1	27	208	245
	TPBG			TPBG		0	0	0	0	0	0	0	0	0	1	1
	TPD52		TPD52			0	0	0	0	0	0	0	0	2	2	4
	TPP1	TPP1				1	0	0	0	0	0	1	0	1	3	6
	TPSAB1/TPSB2				TPSAB1/TPSB2	1	0	0	0	0	0	0	0	0	0	1
	TRPV1	TRPV1			TRPV1	81	2	7	2	33	2	21	6	15	159	328
	TUBB4B	TUBB4B				0	0	0	0	0	0	0	0	0	0	0
	USF2		USF2			2	0	0	0	0	0	1	0	0	5	8
	YES1	YES1		YES1		1	0	0	0	0	0	0	0	0	9	10
	YWHAB	YWHAB				2	0	0	0	0	0	0	0	0	1	3
	ZFYVE9			ZFYVE9		0	0	0	0	0	0	0	0	0	0	0
	The literature search was performed with Pubmatrix software.

## Sheet: Table S8
	Table S8. Gene set enrichment analysis of modules “A”, “P” and “Q”.
	#	Module "A"			Module "P"			Module "Q"
		Gene Set Name	Overlap of Genes in Gene Set	P-value	Gene Set Name	Overlap of Genes in Gene Set	P-value	Gene Set Name	Overlap of Genes in Gene Set	P-value
	1	GO_CILIUM	71/469	2.2e-63	GO_CELL_JUNCTION	49/1151	1.96e-25	GO_GOLGI_APPARATUS	58/1445	8.33e-22
	2	GO_CILIARY_PART	51/307	1.22e-47	GO_CELL_CELL_JUNCTION	30/383	3.05e-23	GSE27670_CTRL_VS_BLIMP1_TRANSDUCED_GC_BCELL_DN	23/200	6.85e-19
	3	GO_CELL_PROJECTION	95/1786	7.85e-44	GO_BIOLOGICAL_ADHESION	43/1032	5.18e-22	GO_GOLGI_APPARATUS_PART	38/893	2.27e-15
	4	GO_CILIARY_PLASM	28/85	9.58e-36	GO_TISSUE_DEVELOPMENT	50/1518	4.32e-21	GO_POSITIVE_REGULATION_OF_CELL_COMMUNICATION	50/1532	2.8e-15
	5	GO_CILIUM_MORPHOGENESIS	35/207	3.2e-33	GO_CELL_DEVELOPMENT	47/1426	7.37e-20	GO_TISSUE_DEVELOPMENT	49/1518	8.27e-15
	6	GO_CYTOSKELETON	85/1967	1.97e-32	GO_APICAL_PLASMA_MEMBRANE	24/292	2.67e-19	GO_GOLGI_MEMBRANE	33/703	1.11e-14
	7	GO_CELL_PROJECTION_PART	60/946	1.51e-31	GO_PLASMA_MEMBRANE_REGION	38/929	2.91e-19	GO_LIPID_METABOLIC_PROCESS	42/1158	1.7e-14
	8	GO_CILIUM_ORGANIZATION	32/188	1.46e-30	GO_MEMBRANE_REGION	41/1134	8.3e-19	GO_IMMUNE_SYSTEM_PROCESS	56/1984	2.38e-14
	9	GO_MICROTUBULE_CYTOSKELETON	62/1068	1.87e-30	GO_CELL_JUNCTION_ORGANIZATION	19/185	2.43e-17	GO_IDENTICAL_PROTEIN_BINDING	41/1209	3.14e-13
	10	GO_MICROTUBULE_BUNDLE_FORMATION	23/69	1.03e-29	GO_APICAL_PART_OF_CELL	24/361	3.52e-17	GO_POSITIVE_REGULATION_OF_RESPONSE_TO_STIMULUS	53/1929	3.63e-13
	11	GO_MOTILE_CILIUM	26/109	3.93e-29	GSE19888_ADENOSINE_A3R_ACT_VS_TCELL_MEMBRANES_ACT_AND_A3R_INH_PRETREAT_IN_MAST_CELL_DN	19/200	1.05e-16	GO_MOVEMENT_OF_CELL_OR_SUBCELLULAR_COMPONENT	42/1275	4.09e-13
	12	GO_AXONEME_ASSEMBLY	19/44	2.26e-27	GO_EPITHELIUM_DEVELOPMENT	35/945	1.72e-16	GO_HOMEOSTATIC_PROCESS	43/1337	4.67e-13
	13	GO_CYTOSKELETAL_PART	67/1436	2.3e-27	GO_INTRINSIC_COMPONENT_OF_PLASMA_MEMBRANE	45/1649	5.58e-16	GO_VACUOLE	40/1180	6.3e-13
	14	GO_MICROTUBULE_BASED_PROCESS	43/522	2.77e-27	GO_LOCOMOTION	36/1114	4.04e-15	GO_SMALL_MOLECULE_METABOLIC_PROCESS	49/1767	2.21e-12
	15	GO_CELL_PROJECTION_ASSEMBLY	33/264	5.73e-27	GO_GLAND_DEVELOPMENT	22/395	2.87e-14	GO_CYTOSKELETAL_PROTEIN_BINDING	32/819	3.81e-12
	16	GO_CELL_PROJECTION_ORGANIZATION	53/902	2.46e-26	GO_ANCHORING_JUNCTION	24/489	3e-14	GO_CELL_DEVELOPMENT	43/1426	3.84e-12
	17	GO_CELLULAR_COMPONENT_ASSEMBLY_INVOLVED_IN_MORPHOGENESIS	31/246	1.64e-25	GO_REGULATION_OF_CELL_PROLIFERATION	40/1496	5.31e-14	GO_POSITIVE_REGULATION_OF_GENE_EXPRESSION	48/1733	3.95e-12
	18	GO_CILIUM_MOVEMENT	16/36	1.67e-23	GO_RESPONSE_TO_ENDOGENOUS_STIMULUS	39/1450	9.42e-14	GO_POSITIVE_REGULATION_OF_BIOSYNTHETIC_PROCESS	49/1805	4.72e-12
	19	GO_MICROTUBULE_BASED_MOVEMENT	27/205	6.81e-23	GO_APICAL_JUNCTION_COMPLEX	14/128	1.68e-13	GO_CELL_JUNCTION	38/1151	5.37e-12
	20	GO_CELL_PART_MORPHOGENESIS	41/633	4.16e-22	GO_CELL_JUNCTION_ASSEMBLY	14/129	1.88e-13	GO_REGULATION_OF_PROTEIN_MODIFICATION_PROCESS	47/1710	8.79e-12
	Data analysis was performed online (http://software.broadinstitute.org/gsea/msigdb/) using the Molecular Signatures database (MSigDb). The analysis was performed with the C5 gene ontology gene sets (6166 gene sets) and the C7 immunologic signatures (4872 gene sets).

## Sheet: Table S9
	Table S9. Gene biological processes associated with the set of genes that are networked in the turquoise module in GSE76226 dataset.
	Term	Overlap	P-value	Adjusted P-value
	cell projection assembly (GO:0030031)	62/213	6.93e-16	3e-12
	cilium organization (GO:0044782)	40/125	9.18e-12	1.99e-08
	microtubule-based process (GO:0007017)	81/437	4.64e-11	5.31e-08
	cellular component assembly involved in morphogenesis (GO:0010927)	48/186	4.91e-11	5.31e-08
	cilium assembly (GO:0042384)	37/118	8.94e-11	7.73e-08
	cellular response to cytokine stimulus (GO:0071345)	84/471	1.09e-10	7.88e-08
	cilium movement (GO:0003341)	20/31	1.44e-10	8.92e-08
	microtubule-based movement (GO:0007018)	43/187	9.74e-09	5.26e-06
	response to other organism (GO:0051707)	74/462	7.79e-08	3.74e-05
	cytokine-mediated signaling pathway (GO:0019221)	59/342	1.91e-07	8.24e-05
	regulation of cell activation (GO:0050865)	67/420	3.7e-07	0.000145
	axonemal dynein complex assembly (GO:0070286)	11/14	5.29e-07	0.000175
	regulation of leukocyte activation (GO:0002694)	63/390	5.66e-07	0.000175
	organelle assembly (GO:0070925)	50/278	5.6e-07	0.000175
	response to virus (GO:0009615)	46/250	9.13e-07	0.000247
	cell chemotaxis (GO:0060326)	34/155	8.61e-07	0.000247
	Data analysis was performed with Enrichr software 21.

## Sheet: Table S10
	Table S10. Gene biological processes associated with the set of genes that are networked in the yellow module in GSE41863 dataset.
	Term	Overlap	P-value	Adjusted P-value
	cilium movement (GO:0003341)	8/31	1.23e-08	1.99e-05
	microtubule-based process (GO:0007017)	21/437	7.48e-08	4.7e-05
	microtubule-based movement (GO:0007018)	14/187	8.73e-08	4.7e-05
	axonemal dynein complex assembly (GO:0070286)	5/14	1.99e-06	0.000806
	cell projection assembly (GO:0030031)	12/213	1.21e-05	0.0039
	cellular component assembly involved in morphogenesis (GO:0010927)	11/186	1.83e-05	0.00494
	cilium organization (GO:0044782)	9/125	2.54e-05	0.00587
	epithelial cilium movement (GO:0003351)	4/20	0.000153	0.0276
	cilium assembly (GO:0042384)	8/118	0.000107	0.0217
	cilium or flagellum-dependent cell motility (GO:0001539)	3/11	0.000504	0.0816
	left/right axis specification (GO:0070986)	3/4	0.000919	0.124
	ventricular system development (GO:0021591)	3/15	0.00109	0.136
	xenobiotic metabolic process (GO:0006805)	8/156	0.000644	0.0947
	axoneme assembly (GO:0035082)	3/17	0.0015	0.162
	microtubule bundle formation (GO:0001578)	4/40	0.00164	0.165
	organelle assembly (GO:0070925)	10/278	0.00193	0.184
	establishment or maintenance of cell polarity (GO:0007163)	6/100	0.00144	0.162
	regulation of macrophage activation (GO:0043030)	3/23	0.00325	0.292
	establishment or maintenance of bipolar cell polarity (GO:0061245)	3/25	0.00403	0.31
	Data analysis was performed with Enrichr software 21.

[truncated: 1 more sheets: Table S11]
